# Supplementary material for: Wide distribution of autochthonous branched glycerol dialkyl glycerol tetraethers (bGDGTs) in U.S. Great Basin hot springs
Source: Front Microbiol. 2013 Aug 8;4:222. doi: 10.3389/fmicb.2013.00222 (PMC3737515; doi:10.3389/fmicb.2013.00222)
Supplement: Supplementary file 3 [file DataSheet3.XLSX]

## Sheet: bGDGT - all data
Supplemental Table 1: Lipid and Chemistry for Great Basin branched GDGTs
Hot Spring		Hot Spring Location Site	GPS Coordinates			Absolute Abundance (ng of lipid/g of dry mass)										Indices				Field Chemistry					Measured via Ion Chromatography																		Measured via automated colorimetry
			Latitude	Longitude	Lipid Fraction	bGDGT Ic	bGDGT Ib	bGDGT I	bGDGT IIc	bGDGT IIb	bGDGT II	bGDGT IIIc	bGDGT IIIb	bGDGT III	Total bGDGT	MBT	CBT	BIT	Observations	Temp °C	pH	Cond. (mS)	O2- (ppm)	S2- (ppm)	Ca (ppm)	Cr (ppm)	Cu (ppm)	Fe (ppm)	K (ppm)	Mg (ppm)	Mn (ppm)	Na (ppm)	Ni (ppm)	Sr (ppm)	Zn (ppm)	F (ppm)	Cl (ppm)	NO2- (ppm)	Br (ppm)	NO3- (ppm)	PO43- (ppm)	SO42- (ppm)	NO3- + NO2- (mg N/L)	Nitrite (mg N/L)	Nitrate (by difference) (mg N/L)	NH4+ (mg N/L)
			North	West		m/z 1018	m/z 1020	m/z 1022	m/z 1032	m/z 1034	m/z 1036	m/z 1046	m/z 1048	m/z 1050
Great Boiling Springs
	Great Boiling Spring	GBS 19	40º39.763'N	119º22.018'W	Core	8.98419	25.4177	44.46	1.41594	6.239	20.9418	0	1.23887	6.30079	114.998	0.685766	0.315124	0.622543	Black, less homogenous	95	6.8	ND	0.9	0.09	67.4943	0.0249375	0.0412425	0.003825	104.197	1.13418	0.02694	1424.34	0.033825	2.73484	0.016095	4.15988	0	0	4.28214	0	1.70401	406.49	0.0169048	0.001429	0.0154758	0.756022
		GBS A	40º39.687'N	119º21.970'W	Core	0	0	0	0	0	0	0	0	0	0				Sediments homogenous, site near stick	80.9	7.41	ND	1.7	0.08	70.4151	0.0195075	0.031185	0.006015	107.202	1.28707	0.031725	1473.96	0.01578	2.81515	0.02775	4.79454	0	0	4.28958	0	1.87607	414.394	0.0371188	0.039786	0	0.554096
		GBS B	40º39.685'N	119º21.975'W	Core	0.0390621	0.143685	0.442838	0	0.0363297	0.113384	0	0	0.046594	0.821893	0.761152	0.48994	0.460126	Sediments homogenous, site near palet	77.5	7.35	ND	1.3	ND	61.3922	0.02349	0.0416475	0.00021	91.4884	1.137	0.02874	1271.18	0.01392	2.4875	0.016005	4.17385	0	0	3.58843	0	1.21599	347.159	0.0308731	0.016814	0.0140591	0.6927
		GBS C	40º39.682'N	119º21.976'W	Core	0	1.30957	6.15052	0	0.576805	1.33768	0	0	0	9.37457	0.795779	0.598749	0.446342	Sediments homogenous, near GBS outflow and cellulose enrichments	65	7.69	ND	2.5	ND	73.048	0.0236775	0.04713	0.00384	112.267	1.39999	0.03345	1529.1	0.00156	2.91034	0.050115	4.87791	0	0.044953	4.44518	0	1.28489	429.139	0.0498055	0.031229	0.0185765	0.761446
		GBS 61 - Y	40º39.684'N	119º21.973'W	Core	14.7284	29.7621	230.616	0	0.896807	8.8468	0	0	3.58018	288.431	0.953806	0.892683	0.965458	grey/black, gritty sediment with orange microbial mat in outflow north of spring	60.9	8	ND	6	0	72.3782	0.027285	0.0492375	0.00468	111.792	1.34549	0.034545	1521.43	0.035805	2.8895	0.03762	5.7475	0	0.0732101	4.21809	0.252596	1.5538	414.798	0.0524492	0.032888	0.0195612	0.636873
	Sandy's Springs West	SSW SOURCE	40º39.182'N	119º22.499'W	Core	0.665586	1.06767	2.98367	0	0.688334	3.28129	0	0	3.50006	12.1866	0.387058	0.552394	0.626057	Sediments homogenous	80	7.37	ND	0.7	0.09	70.4926	0.0219975	0.03669	0.002625	96.0166	2.57075	0.0666	1303.17	0.044325	2.76377	0.016485	4.99064	0	0	4.1124	0	0	394.821	0.0280104	0.016909	0.0111014	0.576813
		SSW 70	40º39.176'N	119º22.489'W	Core	1.1392	1.79838	23.9733	0	0.683844	1.95433	0	0	2.88643	32.4355	0.829674	1.01892	0.600809	Brilliant green mat with streamers with white ppt on side	69.5	7.86	8.04	2.6	0.09	73.0345	0.02349	0.0395025	0.000675	99.8261	2.6884	0.06813	1351.67	0.00405	2.87369	0.01539	4.81435	0	0.1472	3.91385	0	1.32909	376.664	0.0900372	0.0736	0.0164372	0.735401
		SSW 60	40º39.167'N	119º22.474'W	Core	61.4781	85.8572	382.712	1.57543	7.45782	42.5094	0	0	17.3456	598.936	0.884982	0.658664	0.792473	Brilliant laminated microbial mat green above, orange below, peeling up at places near outflow SSE	59.5	7.9	7.98	2.5	0	79.9718	0.0256425	0.039135	0.00036	107.927	2.95259	0.06636	1490.45	0.01269	3.19394	0.011355	4.90976	0	0.176652	4.00316	0.0615558	1.42723	383.725	0.10295	0.082853	0.0200975	0.368062
		SSW 50 (OF)	40º39.158'N	119º22.468'W	Core	0	42.6751	188.658	1.65848	7.54584	5.56486	0	0	0	246.102	0.939988	0.587414	0.932863	Laminated microbial mat, dark green surface layer, rusty lower layer, small amt sediment sampled	50.5	8.17	ND	4.3	0	77.1264	0.0291225	0.0467775	0.002175	107.5	2.87529	0.06186	1465.35	0.00825	3.07582	0.013695	5.25231	0	0.194744	4.36756	0.158763	1.03264	416.743	0.130905	0.082816	0.048089	0.443359
		SSW 40	40º39.151'N	119º22.453'W	Core	45.4854	182.329	402.693	0	4.66468	30.302	0	0	8.76293	674.238	0.935142	0.364656	0.808692	Dark, brown, fluffy sediment with CaCO3-covered roots; (roots avoided)	39.4	8.49	8.5	6.2	0	73.0862	0.0335925	0.0523425	0.00495	103.838	2.73304	0.025035	1416.38	0.006765	2.99015	0.01113	5.09045	0	0	4.1971	1.37021	1.48042	403.77	0.456801	0.014316	0.442485	0.034057
	Rick's Hot Creek	RHC 5	40º40.447'N	119º21.857'W	Core	0.182402	0.194965	5.03618	0	0.593483	3.00526	0	0.326161	2.20139	11.5398	0.469118	1.00856	0.922132	fine sediment/clay, grey	90.2	7.49	8.59	0.2	0.12	54.6484	0.0246225	0.0424275	0.00885	87.454	0.718282	0.021405	1262.67	0.03021	2.47338	0.009285	4.75087	0	0	3.76193	0.0406555	1.09957	354.931	0.0172205	0.004522	0.0126985	0.912685
		RHC 4	40º40.454'N	119º21.851'W	Core	0.285517	0.558874	1.72639	0	0.412288	0.735859	0	0	0.36838	4.0873	0.628967	0.404039	0.784364	gravelly sediment, grey	78.6	7.75	7.92	0	0.03	63.5337	0.0271725	0.0441525	0.00024	103.355	0.819638	0.0249	1483.32	0.024555	2.85163	0.01554	5.37859	0	0	4.4196	0	1.31161	415.451	0.0220159	0.008677	0.0133389	0.683037
		RHC 3	40º40.466'N	119º21.836'W	Core	0.0450246	0.0670806	0.935895	0	0.0564328	0.369209	0	0.0587272	0.335669	1.86804	0.561016	1.02393	0.730855	Smooth, homogenous, grey, fluffy	69.4	7.96	7.74	0.8	0	64.6848	0.0271725	0.046095	0.00096	105.489	0.846427	0.02514	1509.18	0.04476	2.8901	0.01446	5.47139	0	0.0791853	4.47625	0.0510794	1.72506	424.55	0.0540132	0.031883	0.0221302	0.748653
		RHC 2	40º40.489'N	119º21.809'W	Core	0.389092	0.430707	1.8984	0	0.0951588	0.612539	0	0.0448865	0.24609	3.71688	0.731314	0.678962	0.776688	Thick, grey, homogenous	61.5	8.23	7.69	3.2	0	74.0516	0.0277275	0.0484575	0	117.707	0.931702	0.025785	1714.22	0	3.30294	0.013335	5.26227	0	0.116518	4.30215	0.0563141	1.0172	404.557	0.0712811	0.050563	0.0207181	0.682763
		RHC 1	40º40.524'N	119º21.784'W	Core	3.95428	7.64261	44.5412	0	2.94939	18.8048	0	2.18403	11.8808	91.9571	0.610481	0.776741	0.762094	Semi-homogeneous, dark, thick, viscous	52	8.43	7.42	3.2	0.06	70.761	0.0295575	0.0458325	0.006615	113.727	0.914092	0.023985	1645.95	0.000405	3.15449	0.011715	5.50636	0	0.0985701	4.50227	0.590112	1.4833	426.45	0.21562	0.042654	0.172966	0.38
Other Black Rock Desert Springs
	Fly Geyser	FG 60	40º51.556'N	119º19.917'W	Core	0	0	0	0	0	0	0	0	0	0				Scalloped orange microbial mat from top of terrace/source pool, grey, and brown substrate below, hint of sulfur?, course material , difficult to homogenize	60	8.37	ND	5.9	0.06	20.7023	0	0	0.14435	8.96455	2.71863	0.01557	224.725	0.00665	0.771915	0.01759	5.94962	154.22	0	0.324942	0.369293	1.05157	124.283	0.0194708	0.007119	0.0123518	0.573192
		FG 50	40º51.555'N	119º19.914'W	Core	0.149623	0.600987	2.8961	0	0	0.0879303	0	0	0	3.73464	0.976455	0.695938	0.953014	red/orange microbial mat in pool below major terrace with fine grey sediment below	50	8.6	ND	6.4	0	23.5015	0.006876	0.012092	0.023408	16.4695	4.09898	0.013024	376.127	0.00686	1.08052	0.003392	7.61849	237.369	0	0.494241	0.52497	1.75333	206.224	0.162638	0.004275	0.158363	0.379141
		FG 40	40º51.548'N	119º19.909'W	Core	0	0.52233	0.699911	0	0.110084	0.166744	0.203865	0.0712977	0	1.77423	0.688884	0.136845	0.991826	red/orange microbial mat in very bottom of terrace structure, difficult to homogenize	42	8.8	ND	4.1	0.04	20.3656	0.005164	0.009284	0.011084	14.5597	3.67706	0.010716	335.716	0.010428	0.964904	0.003448	6.89794	211.846	0	0.47017	0.242104	1.55362	182.304	0.0879812	0.004915	0.0830662	0.48138
		DH SOURCE	41º03.053'N	119º01.590'W	Core	0.534324	1.0539	2.42809	0.180755	0	0.609197	0	0	0.178864	4.98513	0.805659	0.459687	0.676503	fine fluffy grey clay above with material difficult to homogenize (stuck to bottom of pan)	79.6	8.05	ND	4.3	0	4.49816	0.002308	0.005012	0.001608	3.78875	0.111354	0.00924	190.039	0.001332	0.077902	0.007364	10.5453	46.0866	0.166549	0.136008	0.0577741	1.51645	110.44	0.0957929	0.072773	0.0230199	0.251733
		DH 70	41º03.039'N	119º01.620'W	Core	1.98435	3.47997	26.3249	0	1.28576	7.57537	0	0	2.56967	43.2201	0.735521	0.852074	0.773153	green encrusted, tough microbial mat, difficult to homogenize	69.6	8.37	ND	5.5	0	3.98406	0.002576	0.004518	0.001588	3.28149	0.09396	0.00836	164.588	0.007848	0.067714	0.007288	9.94282	42.7012	0.196233	0.1333	0.062507	1.15081	101.208	0.113951	0.092432	0.0215189	0.187091
		DH 60	41º03.555'N	119º01.666'W	Core	2.27098	3.85566	10.1182	0	0.407133	1.32132	0	0	0.374543	18.3478	0.885381	0.428713	0.464871	brilliant gold/green hairlike streamers, very thick growth, easy to homogenize	59.9	8.74	ND	6.6	0	4.44232	0.002688	0.004744	0.001992	3.77724	0.099688	0.008288	188.459	0.001504	0.077306	0.007332	11.7525	51.6626	0.349533	0.151547	0.0544766	2.14859	124.309	0.154586	0.131559	0.0230274	0.04976
		DH SOURCE 2	41º03.055'N	119º01.586'W	Core	5.08223	15.403	15.661	0	0.685481	2.20937	0	0	0.388846	39.43	0.916721	0.0456181	0.896297	soft black sediments	54.5	8.5	ND	ND	ND
		DH 50	41º03.114'N	119º01.753'W	Core	0	11.0893	24.1718	0	0	1.60438	0	0	0	36.8655	0.95648	0.366315	0.917975	thin microbial mat above with black/grey sediment below, stinky	49.9	9.09	ND	6.3	0.02	4.0242	0.00331	0.005678	0.002084	3.91794	0.092806	0.004944	192.105	0.002204	0.071646	0.004568	10.994	47.7068	0.176754	0.156777	0.189899	1.18969	114.962	0.122356	0.073939	0.0484169	0.087436
		DH 43	41º03.209'N	119º01.843'W	Core	2.06468	25.227	38.4643	0.326188	3.37323	6.9412	0	0.501096	1.943	78.8407	0.834036	0.200739	0.863202	sparse growth of orange microbial mat in grey clay	43.5	9.24	ND	6.4	0.2	3.74084	0.00204	0.002304	0.000164	4.01946	0.086564	0.001976	201.36	0.00952	0.066658	0.007456	11.951	52.3594	0.0848133	0.153887	0.152011	1.62316	126.113	0.084037	0.029061	0.054976	0.03
		DH 31	41º03.206'N	119º01.169'W	Core	0	0	0.231341	0	0.0752263	0.482095	0	0	0.12295	0.911613	0.253771	0.976986	0.834993	Black soil associated with tufts of grass in shallow swamp in alkali soil (looked like brownie mix)	31	10.7	ND	ND	ND
	Black Rock	BR 45	40º58.425'N	119º00.498'W	Core	3.64093	54.686	72.8788	0.679297	6.29548	24.371	0	0.682069	11.4053	174.639	0.751297	0.20269	0.994387	orange mat with fine grey sediments (clay)	45.5	7.88	ND	6.3	0	7.23775	0.0027925	0.005975	0.001145	6.53592	1.57628	0.007345	248.918	0.00159	0.387575	0.003375	9.98932	160.469	0	0.377916	0.151983	0	133.229	0.0563176	0.004129	0.0521886	0.62
Surprise Valley Springs
	Eagleville	EV 44	41°12.626'N	120º03.402'W	Core	10.0487	25.8179	29.1112	0.664117	0.7597	3.89334	0	0	1.62169	71.9166	0.903515	0.0940576	0.559547	same as above but clear layer below sampled	43.8	9.73	ND	4.4	0.01	2.09202	0.0047245	0.0020905	0.00028	1.01876	0.0163785	0.000429	60.8955	0.000151	0.0036895	0.002472	1.25951	20.6944	0	0.0642286	0.519299	0.141542	28.5576	0.276053	0.001429	0.274624	0.03
		EV 43	41°12.626'N	120º03.402'W	Core	11.9934	146.577	167.626	1.97669	23.317	17.5274	0	0	1.69311	370.711	0.879922	0.0373532	0.65172	orange coral-like microbial mat above waterline with visible layers below of green, black, and clear with sand below (sample included orange, green, and black layers)	43.8	9.73	ND	4.4	0.01	2.09202	0.0047245	0.0020905	0.00028	1.01876	0.0163785	0.000429	60.8955	0.000151	0.0036895	0.002472	1.25951	20.6944	0	0.0642286	0.519299	0.141542	28.5576	0.276053	0.001429	0.274624	0.03
	Surprise Valley	SV SOURCE	41º31.294'N	120º04.251'W	Core	1.31313	2.41953	7.61508	0.152498	0.309057	1.25025	0	0	0.201497	13.261	0.85572	0.511757	0.740377	fine clay sediment, easy to homogenize, source pool also had areas with large gravel, clear microbial mat visible	86	8.34	ND	3.8	0.12	17.013	0.0047	0.008022	0.001396	4.72722	0.03186	0.002604	241.616	0.002596	0.217254	0.003704	4.45578	157.154	0	0.625677	0	0.488765	293.512	0.00943255	0.001429	0.00800355	0.194357
		SV 70	41º31.294'N	120º04.251'W	Core	2.86445	7.80293	19.2357	0.616744	3.45511	7.88222	0.086649	0.323223	4.17904	46.446	0.643824	0.381793	0.932857	clay-like bottom with sparse microbial growth; small photosynthetic fringe on the sides	69.2	8.5	ND	4.9	0	19.25	0.004436	0.007088	0	5.41104	0.043482	0.002448	277.526	0.005816	0.247964	0.012104	4.89617	179.193	0.0287419	0.749884	0.0799437	0.37534	335.941	0.0325063	0.014367	0.0181393	0.220068
		SV 60	41º31.294'N	120º04.251'W	Core	3.80458	18.3042	38.2324	0.405506	2.72966	11.6493	0	0.275816	3.86882	79.2703	0.761208	0.375023	0.929104	green on sides and grey in the middle, sparse growth	59.6	8.64	ND	6.1	0	16.7521	0.004962	0.008792	0.003344	4.5603	0.032286	0.002456	236.704	0.005596	0.217084	0.256696	4.47429	158.601	0.0508624	0.645839	0.0836713	0	299.717	0.0555631	0.028099	0.0274641	0.264683
		SV 50	41º31.732'N	120º04.256'W	Core	3.2993	21.098	75.4791	0.399417	2.6831	10.2652	0	0.431768	1.62089	115.277	0.866405	0.556973	0.888755	brown/grey sediment with sparse, green microbial mat above	48.5	8.78	ND	6.6	0	17.0593	0.005042	0.008834	0.000112	4.67062	0.04276	0.002728	240.288	0.003832	0.21854	0.003472	4.48704	152.78	0.0462903	0.626245	0.0905338	0	291.421	0.0616467	0.024501	0.0371457	0.019743
		SV 40	41º31.592'N	120º04.143'W	Core	1.23053	16.5254	59.7452	0	4.52956	17.1521	0	0	3.28042	102.463	0.75638	0.562557	0.985051	green floating microbial mat, difficult to homogenize, swampy area, mat was patchy, covering ~70% of streambed	41.3	9.07	ND	6.8	0	19.8833	0.00413	0.008564	0.001308	5.7198	0.054608	0.002572	289.37	0.003368	0.251548	0.005644	5.30991	191.948	0	0.772696	0.0539433	0	358.99	0.0326428	0.010673	0.0219698	0.03
		SVX SOURCE	41º32.086'N	120º04.385'W	Core	0.558977	2.17692	0	3.36964	0.6656	1.44224	0	0	13.5956	21.8089	0.125449		0.205894	soft grey sediment	83.7	8.41	ND	2.8	0.09	15.8999	0.003882	0.006464	0.00234	4.47216	0.03781	0.002248	231.806	0.008608	0.20843	0.00392	4.26008	151.088	0	0.59681	0	0	280.213	0.0169352	0.002314	0.0146212	0.260891
		SVX 70	41º32.079'N	120º04.385'W	Core	1.26492	7.52708	17.7442	0	0.72806	0	0	0	1.25354	28.5178	0.930514	0.332333	0.813554	thick orange/green microbial mat pn side of stream with grey middle middle, silky, fine grey sediments	68.5	8.58	ND	5.3	0.06	20.6112	0.00549	0.0086	0.001624	6.03984	0.05228	0.00314	305.912	0.002204	0.27186	0.005828	4.80865	178.509	0.0449586	0.720628	0.050471	0	334.571	0.0352875	0.021498	0.0137895	0.212576
		SVX 60	41º32.068'N	120º04.330'W	Core	3.90933	17.4279	29.3929	0	0.897145	3.48895	0	0	0.567206	55.6834	0.911045	0.253912	0.88537	thick orange/green microbial mat on surface with fine grey sediments, streamers also sampled	60.6	8.72	ND	5.9	0.01	15.2226	0.003196	0.005354	0.000776	4.2099	0.035782	0.001968	217.044	0.004644	0.19736	0.005364	4.09844	145.006	0.0424293	0.576225	0.10271	0	271.049	0.0373255	0.024482	0.0128435	0.151627
		SVX 50	41º32.029'N	120º04.380'W	Core	2.04768	19.6945	19.3866	0.228876	0.666472	2.06519	0	0	0.587174	44.6764	0.920591	0.0226648	0.874903	black/orange microbial mat on surface with fine grey sediments below	50	8.98	ND	6.1	0	19.8388	0.006614	0.012528	0.00012	5.7806	0.038452	0.003108	292.72	0.004632	0.259272	0.003464	5.33625	195.327	0.0363945	0.77972	0.159552	0	363.824	0.0643207	0.018099	0.0462217	0.100844
		SVX 2	41º32.078'N	120º04.369'W	Core	6.53688	15.6635	90.2551	0.606218	2.11791	13.0076	0	0	1.95701	130.144	0.864084	0.763977	0.851853	soft grey sediment	83.4	8.24	ND	3.2	0	14.95	0.005566	0.010862	0.000352	4.18108	0.03588	0.002812	212.864	0.001568	0.19144	0.006156	4.20406	143.23	0	0.575066	0.0544696	0	258.019	0.0165333	0.004224	0.0123093	0.085698
		SVX 1	41º32.052'N	120º04.386'W	Core	0.674847	1.10795	3.68237	0.0769357	0.243695	1.17512	0	0	0	6.96093	0.785121	0.555549	0.820719	soft grey sediment	76.5	8.32	ND	3.5	0.09	18.8286	0.005918	0.010656	0.000332	5.35898	0.041802	0.003756	270.732	0.00308	0.243366	0.00268	4.86243	177.126	0.0338329	0.695919	0.0463395	0	329.694	0.0337253	0.017105	0.0166203	0.109563
		SVX 3	41º32.096'N	120º04.372'W	Core	2.96532	24.0225	32.077	0.601772	5.83908	13.0224	0	0	3.60951	82.1376	0.719096	0.179058	0.97877	soft grey sediment with opaque water, lots of insects	40.8	8.22	ND	6.2	0.07	21.1647	0.006124	0.011442	0.003864	6.06292	0.11462	0.00844	310.896	0.004464	0.269296	0.00396	5.57298	203.933	0	0.801781	0.0831136	0	380.887	0.0275953	0.002619	0.0249763	0.052511
Great Boiling Springs
	Great Boiling Spring	GBS 19	40º39.763'N	119º22.018'W	Core+Polar	8.98419	25.4177	45.2547	1.41594	7.035	20.9418	0	1.23887	6.93685	117.225	0.679519	0.309585	0.357479	Black, less homogenous	95	6.8	ND	0.9	0.09	67.4943	0.0249375	0.0412425	0.003825	104.197	1.13418	0.02694	1424.34	0.033825	2.73484	0.016095	4.15988	0	0	4.28214	0	1.70401	406.49	0.0169048	0.001429	0.0154758	0.756022
		GBS A	40º39.687'N	119º21.970'W	Core+Polar	0	0	0	0	0	0	0	0	0	0				Sediments homogenous, site near stick	80.9	7.41	ND	1.7	0.08	70.4151	0.0195075	0.031185	0.006015	107.202	1.28707	0.031725	1473.96	0.01578	2.81515	0.02775	4.79454	0	0	4.28958	0	1.87607	414.394	0.0371188	0.039786	0	0.554096
		GBS B	40º39.685'N	119º21.975'W	Core+Polar	0.0390621	0.143685	0.442838	0	0.0363297	0.113384	0	0	0.046594	0.821893	0.761152	0.48994	0.153202	Sediments homogenous, site near palet	77.5	7.35	ND	1.3	ND	61.3922	0.02349	0.0416475	0.00021	91.4884	1.137	0.02874	1271.18	0.01392	2.4875	0.016005	4.17385	0	0	3.58843	0	1.21599	347.159	0.0308731	0.016814	0.0140591	0.6927
		GBS C	40º39.682'N	119º21.976'W	Core+Polar	0	1.30957	6.15052	0	0.576805	1.33768	0	0	0	9.37457	0.795779	0.598749	0.210327	Sediments homogenous, near GBS outflow and cellulose enrichments	65	7.69	ND	2.5	ND	73.048	0.0236775	0.04713	0.00384	112.267	1.39999	0.03345	1529.1	0.00156	2.91034	0.050115	4.87791	0	0.044953	4.44518	0	1.28489	429.139	0.0498055	0.031229	0.0185765	0.761446
		GBS 61 - Y	40º39.684'N	119º21.973'W	Core+Polar	34.0283	51.0397	328.311	0	0.896807	10.443	0	0	5.09442	429.813	0.961764	0.814411	0.916068	grey/black, gritty sediment with orange microbial mat in outflow north of spring	60.9	8	ND	6	0	72.3782	0.027285	0.0492375	0.00468	111.792	1.34549	0.034545	1521.43	0.035805	2.8895	0.03762	5.7475	0	0.0732101	4.21809	0.252596	1.5538	414.798	0.0524492	0.032888	0.0195612	0.636873
	Sandy's Springs West	SSW SOURCE	40º39.182'N	119º22.499'W	Core+Polar	0.665586	1.06767	2.98367	0	0.688334	3.28129	0	0	3.50006	12.1866	0.387058	0.552394	0.692334	Sediments homogenous	80	7.37	ND	0.7	0.09	70.4926	0.0219975	0.03669	0.002625	96.0166	2.57075	0.0666	1303.17	0.044325	2.76377	0.016485	4.99064	0	0	4.1124	0	0	394.821	0.0280104	0.016909	0.0111014	0.576813
		SSW 70	40º39.176'N	119º22.489'W	Core+Polar	1.1392	2.84679	30.099	0	0.683844	2.8889	0	0	3.41574	41.0735	0.829854	0.970502	0.51567	Brilliant green mat with streamers with white ppt on side	69.5	7.86	8.04	2.6	0.09	73.0345	0.02349	0.0395025	0.000675	99.8261	2.6884	0.06813	1351.67	0.00405	2.87369	0.01539	4.81435	0	0.1472	3.91385	0	1.32909	376.664	0.0900372	0.0736	0.0164372	0.735401
		SSW 60	40º39.167'N	119º22.474'W	Core+Polar	69.3713	100.524	445.837	1.57543	11.0738	52.8098	0	0	23.0478	704.239	0.874323	0.650137	0.78141	Brilliant laminated microbial mat green above, orange below, peeling up at places near outflow SSE	59.5	7.9	7.98	2.5	0	79.9718	0.0256425	0.039135	0.00036	107.927	2.95259	0.06636	1490.45	0.01269	3.19394	0.011355	4.90976	0	0.176652	4.00316	0.0615558	1.42723	383.725	0.10295	0.082853	0.0200975	0.368062
		SSW 50 (OF)	40º39.158'N	119º22.468'W	Core+Polar	0	52.0834	197.573	1.65848	9.94709	5.56486	0	0	0	266.827	0.93565	0.515186	0.921191	Laminated microbial mat, dark green surface layer, rusty lower layer, small amt sediment sampled	50.5	8.17	ND	4.3	0	77.1264	0.0291225	0.0467775	0.002175	107.5	2.87529	0.06186	1465.35	0.00825	3.07582	0.013695	5.25231	0	0.194744	4.36756	0.158763	1.03264	416.743	0.130905	0.082816	0.048089	0.443359
		SSW 40	40º39.151'N	119º22.453'W	Core+Polar	62.2251	217.086	487.922	0	4.66468	40.5342	0	0	11.3955	823.828	0.931303	0.377143	0.791517	Dark, brown, fluffy sediment with CaCO3-covered roots; (roots avoided)	39.4	8.49	8.5	6.2	0	73.0862	0.0335925	0.0523425	0.00495	103.838	2.73304	0.025035	1416.38	0.006765	2.99015	0.01113	5.09045	0	0	4.1971	1.37021	1.48042	403.77	0.456801	0.014316	0.442485	0.034057
	Rick's Hot Creek	RHC 5	40º40.447'N	119º21.857'W	Core+Polar	0.182402	0.194965	5.03618	0	0.593483	3.00526	0	0.326161	2.20139	11.5398	0.469118	1.00856	0.883508	fine sediment/clay, grey	90.2	7.49	8.59	0.2	0.12	54.6484	0.0246225	0.0424275	0.00885	87.454	0.718282	0.021405	1262.67	0.03021	2.47338	0.009285	4.75087	0	0	3.76193	0.0406555	1.09957	354.931	0.0172205	0.004522	0.0126985	0.912685
		RHC 4	40º40.454'N	119º21.851'W	Core+Polar	0.285517	0.558874	1.72639	0	0.412288	0.735859	0	0	0.36838	4.0873	0.628967	0.404039	0.712628	gravelly sediment, grey	78.6	7.75	7.92	0	0.03	63.5337	0.0271725	0.0441525	0.00024	103.355	0.819638	0.0249	1483.32	0.024555	2.85163	0.01554	5.37859	0	0	4.4196	0	1.31161	415.451	0.0220159	0.008677	0.0133389	0.683037
		RHC 3	40º40.466'N	119º21.836'W	Core+Polar	0.0450246	0.0670806	1.49814	0	0.0564328	0.369209	0	0.0587272	0.335669	2.43029	0.662575	1.17951	0.271431	Smooth, homogenous, grey, fluffy	69.4	7.96	7.74	0.8	0	64.6848	0.0271725	0.046095	0.00096	105.489	0.846427	0.02514	1509.18	0.04476	2.8901	0.01446	5.47139	0	0.0791853	4.47625	0.0510794	1.72506	424.55	0.0540132	0.031883	0.0221302	0.748653
		RHC 2	40º40.489'N	119º21.809'W	Core+Polar	0.664208	1.8108	4.1901	0	0.0951588	0.612539	0	0.0448865	0.24609	7.66378	0.869689	0.401367	0.41931	Thick, grey, homogenous	61.5	8.23	7.69	3.2	0	74.0516	0.0277275	0.0484575	0	117.707	0.931702	0.025785	1714.22	0	3.30294	0.013335	5.26227	0	0.116518	4.30215	0.0563141	1.0172	404.557	0.0712811	0.050563	0.0207181	0.682763
		RHC 1	40º40.524'N	119º21.784'W	Core+Polar	5.0674	9.865	53.0312	0	3.74954	19.7599	0	2.18403	13.0749	106.732	0.636769	0.728075	0.741879	Semi-homogeneous, dark, thick, viscous (stinky? Sulfid reduction)	52	8.43	7.42	3.2	0.06	70.761	0.0295575	0.0458325	0.006615	113.727	0.914092	0.023985	1645.95	0.000405	3.15449	0.011715	5.50636	0	0.0985701	4.50227	0.590112	1.4833	426.45	0.21562	0.042654	0.172966	0.38
Other Black Rock Desert Springs
	Fly Geyser	FG 60	40º51.556'N	119º19.917'W	Core+Polar	0	0	0	0	0	0	0	0	0	0				Scalloped orange microbial mat from top of terrace/source pool, grey, and brown substrate below, hint of sulfur?, course material , difficult to homogenize	60	8.37	ND	5.9	0.06	20.7023	0	0	0.14435	8.96455	2.71863	0.01557	224.725	0.00665	0.771915	0.01759	5.94962	154.22	0	0.324942	0.369293	1.05157	124.283	0.0194708	0.007119	0.0123518	0.573192
		FG 50	40º51.555'N	119º19.914'W	Core+Polar	0.448523	0.907189	3.6818	0	0	0.0879303	0	0	0	5.12545	0.982844	0.618613	0.96244	red/orange microbial mat in pool below major terrace with fine grey sediment below	50	8.6	ND	6.4	0	23.5015	0.006876	0.012092	0.023408	16.4695	4.09898	0.013024	376.127	0.00686	1.08052	0.003392	7.61849	237.369	0	0.494241	0.52497	1.75333	206.224	0.162638	0.004275	0.158363	0.379141
		FG 40	40º51.548'N	119º19.909'W	Core+Polar	0	1.11472	1.79949	0	0.230205	0.440355	0.203865	0.0712977	0	3.85993	0.75499	0.221517	0.996821	red/orange microbial mat in very bottom of terrace structure, difficult to homogenize	42	8.8	ND	4.1	0.04	20.3656	0.005164	0.009284	0.011084	14.5597	3.67706	0.010716	335.716	0.010428	0.964904	0.003448	6.89794	211.846	0	0.47017	0.242104	1.55362	182.304	0.0879812	0.004915	0.0830662	0.48138
		DH SOURCE	41º03.053'N	119º01.590'W	Core+Polar	0.534324	1.0539	2.42809	0.180755	0	0.609197	0	0	0.178864	4.98513	0.805659	0.459687	0.591126	fine fluffy grey clay above with material difficult to homogenize (stuck to bottom of pan)	79.6	8.05	ND	4.3	0	4.49816	0.002308	0.005012	0.001608	3.78875	0.111354	0.00924	190.039	0.001332	0.077902	0.007364	10.5453	46.0866	0.166549	0.136008	0.0577741	1.51645	110.44	0.0957929	0.072773	0.0230199	0.251733
		DH 70	41º03.039'N	119º01.620'W	Core+Polar	2.37133	4.3901	26.3249	0	1.28576	10.1835	0	0	3.32444	47.88	0.691026	0.808361	0.676306	green encrusted, tough microbial mat, difficult to homogenize	69.6	8.37	ND	5.5	0	3.98406	0.002576	0.004518	0.001588	3.28149	0.09396	0.00836	164.588	0.007848	0.067714	0.007288	9.94282	42.7012	0.196233	0.1333	0.062507	1.15081	101.208	0.113951	0.092432	0.0215189	0.187091
		DH 60	41º03.555'N	119º01.666'W	Core+Polar	3.06541	5.2504	13.0088	0	0.407133	1.63453	0	0	0.374543	23.7408	0.898226	0.413013	0.458866	brilliant gold/green hairlike streamers, very thick growth, easy to homogenize	59.9	8.74	ND	6.6	0	4.44232	0.002688	0.004744	0.001992	3.77724	0.099688	0.008288	188.459	0.001504	0.077306	0.007332	11.7525	51.6626	0.349533	0.151547	0.0544766	2.14859	124.309	0.154586	0.131559	0.0230274	0.04976
		DH SOURCE 2	41º03.055'N	119º01.586'W	Core+Polar	5.7546	16.9075	17.7554	0	0.685481	2.74232	0	0	0.388846	44.2341	0.913717	0.066365	0.89266	soft black sediments	54.5	8.5	ND	ND	ND
		DH 50	41º03.114'N	119º01.753'W	Core+Polar	0	13.0909	28.1247	0	0	1.60438	0	0	0	42.82	0.962532	0.35621	0.90236	thin microbial mat above with black/grey sediment below, stinky	49.9	9.09	ND	6.3	0.02	4.0242	0.00331	0.005678	0.002084	3.91794	0.092806	0.004944	192.105	0.002204	0.071646	0.004568	10.994	47.7068	0.176754	0.156777	0.189899	1.18969	114.962	0.122356	0.073939	0.0484169	0.087436
		DH 43	41º03.209'N	119º01.843'W	Core+Polar	3.8138	35.0604	48.8305	0.326188	4.85259	9.38649	0	0.501096	1.943	104.714	0.837564	0.163936	0.865927	sparse growth of orange microbial mat in grey clay	43.5	9.24	ND	6.4	0.2	3.74084	0.00204	0.002304	0.000164	4.01946	0.086564	0.001976	201.36	0.00952	0.066658	0.007456	11.951	52.3594	0.0848133	0.153887	0.152011	1.62316	126.113	0.084037	0.029061	0.054976	0.03
		DH 31	41º03.206'N	119º01.169'W	Core+Polar	0	0	0.231341	0	0.0752263	0.482095	0	0	0.12295	0.911613	0.253771	0.976986	0.834993	Black soil associated with tufts of grass in shallow swamp in alkali soil (looked like brownie mix)	31	10.7	ND	ND	ND
	Black Rock	BR 45	40º58.425'N	119º00.498'W	Core+Polar	6.20236	70.0216	92.2003	0.679297	7.5636	32.2656	0	0.682069	14.8637	224.479	0.750291	0.205272	0.99437	orange mat with fine grey sediments (clay)	45.5	7.88	ND	6.3	0	7.23775	0.0027925	0.005975	0.001145	6.53592	1.57628	0.007345	248.918	0.00159	0.387575	0.003375	9.98932	160.469	0	0.377916	0.151983	0	133.229	0.0563176	0.004129	0.0521886	0.62
Surprise Valley Springs
	Eagleville	EV 44	41°12.626'N	120º03.402'W	Core+Polar	14.5849	35.5961	33.6897	0.664117	0.7597	8.29058	0	0	4.69673	98.2819	0.853369	0.0624722	0.563925	same as above but clear layer below sampled	43.8	9.73	ND	4.4	0.01	2.09202	0.0047245	0.0020905	0.00028	1.01876	0.0163785	0.000429	60.8955	0.000151	0.0036895	0.002472	1.25951	20.6944	0	0.0642286	0.519299	0.141542	28.5576	0.276053	0.001429	0.274624	0.03
		EV 43	41°12.626'N	120º03.402'W	Core+Polar	20.0335	177.935	199.255	1.97669	27.6703	21.8637	0	0	1.69311	450.427	0.881881	0.0315899	0.666334	orange coral-like microbial mat above waterline with visible layers below of green, black, and clear with sand below (sample included orange, green, and black layers)	43.8	9.73	ND	4.4	0.01	2.09202	0.0047245	0.0020905	0.00028	1.01876	0.0163785	0.000429	60.8955	0.000151	0.0036895	0.002472	1.25951	20.6944	0	0.0642286	0.519299	0.141542	28.5576	0.276053	0.001429	0.274624	0.03
	Surprise Valley	SV SOURCE	41º31.294'N	120º04.251'W	Core+Polar	1.31313	2.41953	7.61508	0.152498	0.309057	1.25025	0	0	0.201497	13.261	0.85572	0.511757	0.675973	fine clay sediment, easy to homogenize, source pool also had areas with large gravel, clear microbial mat visible	86	8.34	ND	3.8	0.12	17.013	0.0047	0.008022	0.001396	4.72722	0.03186	0.002604	241.616	0.002596	0.217254	0.003704	4.45578	157.154	0	0.625677	0	0.488765	293.512	0.00943255	0.001429	0.00800355	0.194357
		SV 70	41º31.294'N	120º04.251'W	Core+Polar	2.86445	7.80293	20.4969	0.616744	3.45511	7.88222	0.086649	0.323223	4.17904	47.7073	0.65324	0.401537	0.890265	clay-like bottom with sparse microbial growth; small photosynthetic fringe on the sides	69.2	8.5	ND	4.9	0	19.25	0.004436	0.007088	0	5.41104	0.043482	0.002448	277.526	0.005816	0.247964	0.012104	4.89617	179.193	0.0287419	0.749884	0.0799437	0.37534	335.941	0.0325063	0.014367	0.0181393	0.220068
		SV 60	41º31.294'N	120º04.251'W	Core+Polar	4.50137	20.4118	41.3309	0.405506	3.16603	12.795	0	0.275816	3.86882	86.7553	0.763574	0.360902	0.900658	green on sides and grey in the middle, sparse growth	59.6	8.64	ND	6.1	0	16.7521	0.004962	0.008792	0.003344	4.5603	0.032286	0.002456	236.704	0.005596	0.217084	0.256696	4.47429	158.601	0.0508624	0.645839	0.0836713	0	299.717	0.0555631	0.028099	0.0274641	0.264683
		SV 50	41º31.732'N	120º04.256'W	Core+Polar	5.69136	29.2707	87.5343	0.399417	3.28486	11.6779	0	0.431768	1.96205	140.252	0.873399	0.483939	0.872263	brown/grey sediment with sparse, green microbial mat above	48.5	8.78	ND	6.6	0	17.0593	0.005042	0.008834	0.000112	4.67062	0.04276	0.002728	240.288	0.003832	0.21854	0.003472	4.48704	152.78	0.0462903	0.626245	0.0905338	0	291.421	0.0616467	0.024501	0.0371457	0.019743
		SV 40	41º31.592'N	120º04.143'W	Core+Polar	1.23053	19.228	65.2531	0	4.52956	19.3155	0	0	3.28042	112.837	0.759605	0.551407	0.986339	green floating microbial mat, difficult to homogenize, swampy area, mat was patchy, covering ~70% of streambed	41.3	9.07	ND	6.8	0	19.8833	0.00413	0.008564	0.001308	5.7198	0.054608	0.002572	289.37	0.003368	0.251548	0.005644	5.30991	191.948	0	0.772696	0.0539433	0	358.99	0.0326428	0.010673	0.0219698	0.03
		SVX SOURCE	41º32.086'N	120º04.385'W	Core+Polar	0.558977	2.17692	0	3.36964	0.6656	1.44224	0	0	13.5956	21.8089	0.125449		0.20147	soft grey sediment	83.7	8.41	ND	2.8	0.09	15.8999	0.003882	0.006464	0.00234	4.47216	0.03781	0.002248	231.806	0.008608	0.20843	0.00392	4.26008	151.088	0	0.59681	0	0	280.213	0.0169352	0.002314	0.0146212	0.260891
		SVX 70	41º32.079'N	120º04.385'W	Core+Polar	1.26492	8.66122	21.3017	0	0.72806	0.699626	0	0	1.25354	33.9091	0.920929	0.369817	0.77053	thick orange/green microbial mat pn side of stream with grey middle middle, silky, fine grey sediments	68.5	8.58	ND	5.3	0.06	20.6112	0.00549	0.0086	0.001624	6.03984	0.05228	0.00314	305.912	0.002204	0.27186	0.005828	4.80865	178.509	0.0449586	0.720628	0.050471	0	334.571	0.0352875	0.021498	0.0137895	0.212576
		SVX 60	41º32.068'N	120º04.330'W	Core+Polar	5.4182	20.8553	35.6135	0	0.897145	3.48895	0	0	0.567206	66.8403	0.925893	0.254697	0.861869	thick orange/green microbial mat on surface with fine grey sediments, streamers also sampled	60.6	8.72	ND	5.9	0.01	15.2226	0.003196	0.005354	0.000776	4.2099	0.035782	0.001968	217.044	0.004644	0.19736	0.005364	4.09844	145.006	0.0424293	0.576225	0.10271	0	271.049	0.0373255	0.024482	0.0128435	0.151627
		SVX 50	41º32.029'N	120º04.380'W	Core+Polar	3.0517	23.6741	22.859	0.228876	0.666472	2.58818	0	0	0.587174	53.6554	0.924132	0.0193094	0.871701	black/orange microbial mat on surface with fine grey sediments below	50	8.98	ND	6.1	0	19.8388	0.006614	0.012528	0.00012	5.7806	0.038452	0.003108	292.72	0.004632	0.259272	0.003464	5.33625	195.327	0.0363945	0.77972	0.159552	0	363.824	0.0643207	0.018099	0.0462217	0.100844
		SVX 2	41º32.078'N	120º04.369'W	Core+Polar	6.53688	15.6635	90.2551	0.606218	2.11791	13.0076	0	0	1.95701	130.144	0.864084	0.763977	0.793882	soft grey sediment	83.4	8.24	ND	3.2	0	14.95	0.005566	0.010862	0.000352	4.18108	0.03588	0.002812	212.864	0.001568	0.19144	0.006156	4.20406	143.23	0	0.575066	0.0544696	0	258.019	0.0165333	0.004224	0.0123093	0.085698
		SVX 1	41º32.052'N	120º04.386'W	Core+Polar	0.674847	1.10795	3.68237	0.0769357	0.243695	1.17512	0	0	0	6.96093	0.785121	0.555549	0.677712	soft grey sediment	76.5	8.32	ND	3.5	0.09	18.8286	0.005918	0.010656	0.000332	5.35898	0.041802	0.003756	270.732	0.00308	0.243366	0.00268	4.86243	177.126	0.0338329	0.695919	0.0463395	0	329.694	0.0337253	0.017105	0.0166203	0.109563
		SVX 3	41º32.096'N	120º04.372'W	Core+Polar	2.96532	24.0225	32.077	0.601772	5.83908	13.0224	0	0	3.60951	82.1376	0.719096	0.179058	0.97877	soft grey sediment with opaque water, lots of insects	40.8	8.22	ND	6.2	0.07	21.1647	0.006124	0.011442	0.003864	6.06292	0.11462	0.00844	310.896	0.004464	0.269296	0.00396	5.57298	203.933	0	0.801781	0.0831136	0	380.887	0.0275953	0.002619	0.0249763	0.052511
Great Boiling Springs
	Great Boiling Spring	GBS 19	40º39.763'N	119º22.018'W	Polar	0	0	0.794766	0	0.795998	0	0	0	0.636059	2.22682	0.356906		0.0160041	Black, less homogenous	95	6.8	ND	0.9	0.09	67.4943	0.0249375	0.0412425	0.003825	104.197	1.13418	0.02694	1424.34	0.033825	2.73484	0.016095	4.15988	0	0	4.28214	0	1.70401	406.49	0.0169048	0.001429	0.0154758	0.756022
		GBS A	40º39.687'N	119º21.970'W	Polar	0	0	0	0	0	0	0	0	0	0				Sediments homogenous, site near stick	80.9	7.41	ND	1.7	0.08	70.4151	0.0195075	0.031185	0.006015	107.202	1.28707	0.031725	1473.96	0.01578	2.81515	0.02775	4.79454	0	0	4.28958	0	1.87607	414.394	0.0371188	0.039786	0	0.554096
		GBS B	40 39.685'N	119º21.975'W	Polar	0	0	0	0	0	0	0	0	0	0				Sediments homogenous, site near palet	77.5	7.35	ND	1.3	ND	61.3922	0.02349	0.0416475	0.00021	91.4884	1.137	0.02874	1271.18	0.01392	2.4875	0.016005	4.17385	0	0	3.58843	0	1.21599	347.159	0.0308731	0.016814	0.0140591	0.6927
		GBS C	40º39.682'N	119º21.976'W	Polar	0	0	0	0	0	0	0	0	0	0				Sediments homogenous, near GBS outflow and cellulose enrichments	65	7.69	ND	2.5	ND	73.048	0.0236775	0.04713	0.00384	112.267	1.39999	0.03345	1529.1	0.00156	2.91034	0.050115	4.87791	0	0.044953	4.44518	0	1.28489	429.139	0.0498055	0.031229	0.0185765	0.761446
		GBS 61 - Y	40º39.684'N	119º21.973'W	Polar	19.2999	21.2777	97.6942	0	0	1.59622	0	0	1.51425	141.382	0.978	0.668983	0.815486	grey/black, gritty sediment with orange microbial mat in outflow north of spring	60.9	8	ND	6	0	72.3782	0.027285	0.0492375	0.00468	111.792	1.34549	0.034545	1521.43	0.035805	2.8895	0.03762	5.7475	0	0.0732101	4.21809	0.252596	1.5538	414.798	0.0524492	0.032888	0.0195612	0.636873
	Sandy's Springs West	SSW SOURCE	40º39.182'N	119º22.499'W	Polar	0	0	0	0	0	0	0	0	0	0				Sediments homogenous	80	7.37	ND	0.7	0.09	70.4926	0.0219975	0.03669	0.002625	96.0166	2.57075	0.0666	1303.17	0.044325	2.76377	0.016485	4.99064	0	0	4.1124	0	0	394.821	0.0280104	0.016909	0.0111014	0.576813
		SSW 70	40º39.176'N	119º22.489'W	Polar	0	1.04841	6.12566	0	0	0.934567	0	0	0.529305	8.63795	0.83053	0.828286	0.335285	Brilliant green mat with streamers with white ppt on side	69.5	7.86	8.04	2.6	0.09	73.0345	0.02349	0.0395025	0.000675	99.8261	2.6884	0.06813	1351.67	0.00405	2.87369	0.01539	4.81435	0	0.1472	3.91385	0	1.32909	376.664	0.0900372	0.0736	0.0164372	0.735401
		SSW 60	40º39.167'N	119º22.474'W	Polar	7.89324	14.6667	63.1244	0	3.61602	10.3004	0	0	5.70216	105.303	0.813694	0.603801	0.724816	Brilliant laminated microbial mat green above, orange below, peeling up at places near outflow SSE	59.5	7.9	7.98	2.5	0	79.9718	0.0256425	0.039135	0.00036	107.927	2.95259	0.06636	1490.45	0.01269	3.19394	0.011355	4.90976	0	0.176652	4.00316	0.0615558	1.42723	383.725	0.10295	0.082853	0.0200975	0.368062
		SSW 50 (OF)	40º39.158'N	119º22.468'W	Polar	0	9.40829	8.91537	0	2.40125	0	0	0	0	20.7249	0.884137		0.723885	Laminated microbial mat, dark green surface layer, rusty lower layer, small amt sediment sampled	50.5	8.17	ND	4.3	0	77.1264	0.0291225	0.0467775	0.002175	107.5	2.87529	0.06186	1465.35	0.00825	3.07582	0.013695	5.25231	0	0.194744	4.36756	0.158763	1.03264	416.743	0.130905	0.082816	0.048089	0.443359
		SSW 40	40º39.151'N	119º22.453'W	Polar	16.7397	34.7572	85.2283	0	0	10.2322	0	0	2.6326	149.59	0.914	0.438779	0.72242	Dark, brown, fluffy sediment with CaCO3-covered roots; (roots avoided)	39.4	8.49	8.5	6.2	0	73.0862	0.0335925	0.0523425	0.00495	103.838	2.73304	0.025035	1416.38	0.006765	2.99015	0.01113	5.09045	0	0	4.1971	1.37021	1.48042	403.77	0.456801	0.014316	0.442485	0.034057
	Rick's Hot Creek	RHC 5	40º40.447'N	119º21.857'W	Polar	0	0	0	0	0	0	0	0	0	0				fine sediment/clay, grey	90.2	7.49	8.59	0.2	0.12	54.6484	0.0246225	0.0424275	0.00885	87.454	0.718282	0.021405	1262.67	0.03021	2.47338	0.009285	4.75087	0	0	3.76193	0.0406555	1.09957	354.931	0.0172205	0.004522	0.0126985	0.912685
		RHC 4	40º40.454'N	119º21.851'W	Polar	0	0	0	0	0	0	0	0	0	0				gravelly sediment, grey	78.6	7.75	7.92	0	0.03	63.5337	0.0271725	0.0441525	0.00024	103.355	0.819638	0.0249	1483.32	0.024555	2.85163	0.01554	5.37859	0	0	4.4196	0	1.31161	415.451	0.0220159	0.008677	0.0133389	0.683037
		RHC 3	40º40.466'N	119º21.836'W	Polar	0	0	0.562247	0	0	0	0	0	0	0.562247	1		0.0957619	Smooth, homogenous, grey, fluffy	69.4	7.96	7.74	0.8	0	64.6848	0.0271725	0.046095	0.00096	105.489	0.846427	0.02514	1509.18	0.04476	2.8901	0.01446	5.47139	0	0.0791853	4.47625	0.0510794	1.72506	424.55	0.0540132	0.031883	0.0221302	0.748653
		RHC 2	40º40.489'N	119º21.809'W	Polar	0.275116	1.38009	2.29169	0	0	0	0	0	0	3.9469	1	0.220249	0.269902	Thick, grey, homogenous	61.5	8.23	7.69	3.2	0	74.0516	0.0277275	0.0484575	0	117.707	0.931702	0.025785	1714.22	0	3.30294	0.013335	5.26227	0	0.116518	4.30215	0.0563141	1.0172	404.557	0.0712811	0.050563	0.0207181	0.682763
		RHC 1	40º40.524'N	119º21.784'W	Polar	1.11312	2.2224	8.48999	0	0.800147	0.955112	0	0	1.19414	14.7749	0.800378	0.494834	0.62471	Semi-homogeneous, dark, thick, viscous	52	8.43	7.42	3.2	0.06	70.761	0.0295575	0.0458325	0.006615	113.727	0.914092	0.023985	1645.95	0.000405	3.15449	0.011715	5.50636	0	0.0985701	4.50227	0.590112	1.4833	426.45	0.21562	0.042654	0.172966	0.38
Other Black Rock Desert Springs
	Fly Geyser	FG 60	40º51.556'N	119º19.917'W	Polar	0	0	0	0	0	0	0	0	0	0				Scalloped orange microbial mat from top of terrace/source pool, grey, and brown substrate below, hint of sulfur?, course material , difficult to homogenize	60	8.37	ND	5.9	0.06	20.7023	0	0	0.14435	8.96455	2.71863	0.01557	224.725	0.00665	0.771915	0.01759	5.94962	154.22	0	0.324942	0.369293	1.05157	124.283	0.0194708	0.007119	0.0123518	0.573192
		FG 50	40º51.555'N	119º19.914'W	Polar	0.2989	0.306202	0.785708	0	0	0	0	0	0	1.39081	1	0.409253	1	red/orange microbial mat in pool below major terrace with fine grey sediment below	50	8.6	ND	6.4	0	23.5015	0.006876	0.012092	0.023408	16.4695	4.09898	0.013024	376.127	0.00686	1.08052	0.003392	7.61849	237.369	0	0.494241	0.52497	1.75333	206.224	0.162638	0.004275	0.158363	0.379141
		FG 40	40º51.548'N	119º19.909'W	Polar	0	0.592394	1.09957	0	0.120122	0.27361	0	0	0	2.0857	0.811223	0.284934	1	red/orange microbial mat in very bottom of terrace structure, difficult to homogenize	42	8.8	ND	4.1	0.04	20.3656	0.005164	0.009284	0.011084	14.5597	3.67706	0.010716	335.716	0.010428	0.964904	0.003448	6.89794	211.846	0	0.47017	0.242104	1.55362	182.304	0.0879812	0.004915	0.0830662	0.48138
		DH SOURCE	41º03.053'N	119º01.590'W	Polar	0	0	0	0	0	0	0	0	0	0				fine fluffy grey clay above with material difficult to homogenize (stuck to bottom of pan)	79.6	8.05	ND	4.3	0	4.49816	0.002308	0.005012	0.001608	3.78875	0.111354	0.00924	190.039	0.001332	0.077902	0.007364	10.5453	46.0866	0.166549	0.136008	0.0577741	1.51645	110.44	0.0957929	0.072773	0.0230199	0.251733
		DH 70	41º03.039'N	119º01.620'W	Polar	0.386974	0.910132	0	0	0	2.60812	0	0	0.754767	4.65999	0.278349	0.457223	0.28676	green encrusted, tough microbial mat, difficult to homogenize	69.6	8.37	ND	5.5	0	3.98406	0.002576	0.004518	0.001588	3.28149	0.09396	0.00836	164.588	0.007848	0.067714	0.007288	9.94282	42.7012	0.196233	0.1333	0.062507	1.15081	101.208	0.113951	0.092432	0.0215189	0.187091
		DH 60	41º03.555'N	119º01.666'W	Polar	0.794428	1.39474	2.89061	0	0	0.313204	0	0	0	5.39298	0.941924	0.361175	0.438002	brilliant gold/green hairlike streamers, very thick growth, easy to homogenize	59.9	8.74	ND	6.6	0	4.44232	0.002688	0.004744	0.001992	3.77724	0.099688	0.008288	188.459	0.001504	0.077306	0.007332	11.7525	51.6626	0.349533	0.151547	0.0544766	2.14859	124.309	0.154586	0.131559	0.0230274	0.04976
		DH SOURCE 2	41º03.055'N	119º01.586'W	Polar	0.672369	1.50448	2.09434	0	0	0.532952	0	0	0	4.80414	0.889064	0.242122	0.868178	soft black sediments	54.5	8.5	ND	ND	ND
		DH 50	41º03.114'N	119º01.753'W	Polar	0	2.00166	3.95287	0	0	0	0	0	0	5.95453	1	0.295521	0.812261	thin microbial mat above with black/grey sediment below, stinky	49.9	9.09	ND	6.3	0.02	4.0242	0.00331	0.005678	0.002084	3.91794	0.092806	0.004944	192.105	0.002204	0.071646	0.004568	10.994	47.7068	0.176754	0.156777	0.189899	1.18969	114.962	0.122356	0.073939	0.0484169	0.087436
		DH 43	41º03.209'N	119º01.843'W	Polar	1.74912	9.83338	10.3661	0	1.47936	2.44529	0	0	0	25.8733	0.848313	0.05403	0.876149	sparse growth of orange microbial mat in grey clay	43.5	9.24	ND	6.4	0.2	3.74084	0.00204	0.002304	0.000164	4.01946	0.086564	0.001976	201.36	0.00952	0.066658	0.007456	11.951	52.3594	0.0848133	0.153887	0.152011	1.62316	126.113	0.084037	0.029061	0.054976	0.03
		DH 31	41º03.206'N	119º01.169'W	Polar	0	0	0	0	0	0	0	0	0	0				Black soil associated with tufts of grass in shallow swamp in alkali soil (looked like brownie mix)	31	10.7	ND	ND	ND
	Black Rock	BR 45	40º58.425'N	119º00.498'W	Polar	2.56143	15.3355	19.3215	0	1.26811	7.89462	0	0	3.45841	49.8397	0.746765	0.214623	0.994309	orange mat with fine grey sediments (clay)	45.5	7.88	ND	6.3	0	7.23775	0.0027925	0.005975	0.001145	6.53592	1.57628	0.007345	248.918	0.00159	0.387575	0.003375	9.98932	160.469	0	0.377916	0.151983	0	133.229	0.0563176	0.004129	0.0521886	0.62
Surprise Valley Springs
	Eagleville	EV 44	41°12.626'N	120º03.402'W	Polar	4.53626	9.77819	4.57857	0	0	4.39724	0	0	3.07504	26.3653	0.716586		0.576895	same as above but clear layer below sampled	43.8	9.73	ND	4.4	0.01	2.09202	0.0047245	0.0020905	0.00028	1.01876	0.0163785	0.000429	60.8955	0.000151	0.0036895	0.002472	1.25951	20.6944	0	0.0642286	0.519299	0.141542	28.5576	0.276053	0.001429	0.274624	0.03
		EV 43	41°12.626'N	120º03.402'W	Polar	8.04008	31.3579	31.6284	0	4.3533	4.33631	0	0	0	79.7159	0.890993	0.00307248	0.754193	orange coral-like microbial mat above waterline with visible layers below of green, black, and clear with sand below (sample included orange, green, and black layers)	43.8	9.73	ND	4.4	0.01	2.09202	0.0047245	0.0020905	0.00028	1.01876	0.0163785	0.000429	60.8955	0.000151	0.0036895	0.002472	1.25951	20.6944	0	0.0642286	0.519299	0.141542	28.5576	0.276053	0.001429	0.274624	0.03
	Surprise Valley	SV SOURCE	41º31.294'N	120º04.251'W	Polar	0	0	0	0	0	0	0	0	0	0				fine clay sediment, easy to homogenize, source pool also had areas with large gravel, clear microbial mat visible	86	8.34	ND	3.8	0.12	17.013	0.0047	0.008022	0.001396	4.72722	0.03186	0.002604	241.616	0.002596	0.217254	0.003704	4.45578	157.154	0	0.625677	0	0.488765	293.512	0.00943255	0.001429	0.00800355	0.194357
		SV 70	41º31.294'N	120º04.251'W	Polar	0	0	1.26126	0	0	0	0	0	0	1.26126	1		0.417386	clay-like bottom with sparse microbial growth; small photosynthetic fringe on the sides	69.2	8.5	ND	4.9	0	19.25	0.004436	0.007088	0	5.41104	0.043482	0.002448	277.526	0.005816	0.247964	0.012104	4.89617	179.193	0.0287419	0.749884	0.0799437	0.37534	335.941	0.0325063	0.014367	0.0181393	0.220068
		SV 60	41º31.294'N	120º04.251'W	Polar	0.696795	2.10765	3.09847	0	0.436372	1.14577	0	0	0	7.48506	0.788627	0.222279	0.649015	green on sides and grey in the middle, sparse growth	59.6	8.64	ND	6.1	0	16.7521	0.004962	0.008792	0.003344	4.5603	0.032286	0.002456	236.704	0.005596	0.217084	0.256696	4.47429	158.601	0.0508624	0.645839	0.0836713	0	299.717	0.0555631	0.028099	0.0274641	0.264683
		SV 50	41º31.732'N	120º04.256'W	Polar	2.39206	8.1727	12.0551	0	0.60176	1.41268	0	0	0.341158	24.9755	0.905684	0.186076	0.780615	brown/grey sediment with sparse, green microbial mat above	48.5	8.78	ND	6.6	0	17.0593	0.005042	0.008834	0.000112	4.67062	0.04276	0.002728	240.288	0.003832	0.21854	0.003472	4.48704	152.78	0.0462903	0.626245	0.0905338	0	291.421	0.0616467	0.024501	0.0371457	0.019743
		SV 40	41º31.592'N	120º04.143'W	Polar	0	2.70262	5.50788	0	0	2.16339	0	0	0	10.3739	0.791458	0.453083	1	green floating microbial mat, difficult to homogenize, swampy area, mat was patchy, covering ~70% of streambed	41.3	9.07	ND	6.8	0	19.8833	0.00413	0.008564	0.001308	5.7198	0.054608	0.002572	289.37	0.003368	0.251548	0.005644	5.30991	191.948	0	0.772696	0.0539433	0	358.99	0.0326428	0.010673	0.0219698	0.03
		SVX SOURCE	41º32.086'N	120º04.385'W	Polar	0	0	0	0	0	0	0	0	0	0				soft grey sediment	83.7	8.41	ND	2.8	0.09	15.8999	0.003882	0.006464	0.00234	4.47216	0.03781	0.002248	231.806	0.008608	0.20843	0.00392	4.26008	151.088	0	0.59681	0	0	280.213	0.0169352	0.002314	0.0146212	0.260891
		SVX 70	41º32.079'N	120º04.385'W	Polar	0	1.13414	3.55747	0	0	0.699626	0	0	0	5.39123	0.870229	0.574446	0.623406	thick orange/green microbial mat on side of stream with grey middle middle, silky, fine grey sediments	68.5	8.58	ND	5.3	0.06	20.6112	0.00549	0.0086	0.001624	6.03984	0.05228	0.00314	305.912	0.002204	0.27186	0.005828	4.80865	178.509	0.0449586	0.720628	0.050471	0	334.571	0.0352875	0.021498	0.0137895	0.212576
		SVX 60	41º32.068'N	120º04.330'W	Polar	1.50888	3.42741	6.22066	0	0	0	0	0	0	11.1569	1	0.25887	0.75422	thick orange/green microbial mat on surface with fine grey sediments, streamers also sampled	60.6	8.72	ND	5.9	0.01	15.2226	0.003196	0.005354	0.000776	4.2099	0.035782	0.001968	217.044	0.004644	0.19736	0.005364	4.09844	145.006	0.0424293	0.576225	0.10271	0	271.049	0.0373255	0.024482	0.0128435	0.151627
		SVX 50	41º32.029'N	120º04.380'W	Polar	1.00401	3.97958	3.47241	0	0	0.522995	0	0	0	8.97899	0.941754	0.00172384	0.854452	black/orange microbial mat on surface with fine grey sediments below	50	8.98	ND	6.1	0	19.8388	0.006614	0.012528	0.00012	5.7806	0.038452	0.003108	292.72	0.004632	0.259272	0.003464	5.33625	195.327	0.0363945	0.77972	0.159552	0	363.824	0.0643207	0.018099	0.0462217	0.100844
		SVX 2	41º32.078'N	120º04.369'W	Polar	0	0	0	0	0	0	0	0	0	0				soft grey sediment	83.4	8.24	ND	3.2	0	14.95	0.005566	0.010862	0.000352	4.18108	0.03588	0.002812	212.864	0.001568	0.19144	0.006156	4.20406	143.23	0	0.575066	0.0544696	0	258.019	0.0165333	0.004224	0.0123093	0.085698
		SVX 1	41º32.052'N	120º04.386'W	Polar	0	0	0	0	0	0	0	0	0	0				soft grey sediment	76.5	8.32	ND	3.5	0.09	18.8286	0.005918	0.010656	0.000332	5.35898	0.041802	0.003756	270.732	0.00308	0.243366	0.00268	4.86243	177.126	0.0338329	0.695919	0.0463395	0	329.694	0.0337253	0.017105	0.0166203	0.109563
		SVX 3	41º32.096'N	120º04.372'W	Polar	0	0	0	0	0	0	0	0	0	0				soft grey sediment with opaque water, lots of insects	40.8	8.22	ND	6.2	0.07	21.1647	0.006124	0.011442	0.003864	6.06292	0.11462	0.00844	310.896	0.004464	0.269296	0.00396	5.57298	203.933	0	0.801781	0.0831136	0	380.887	0.0275953	0.002619	0.0249763	0.052511
Great Basin Soils	Sandy's Springs West	soil SSW70			Core	10.6063	17.7204	7.54711	5.39518	34.8936	14.944	1.6646	4.41285	7.99864	105.183
		soil SSW60			Core	0.0612334	0.169422	0.456505	0.0138668	0.219397	0.934977	0	0	0.82267	2.67807
	Rick's Hot Creek	soil RHC1			Core	0	0.260521	1.02254	0	0.239786	3.7806	0	0	5.70896	11.0124
		soil RHC2			Core	0.0534193	0.163277	0.154335	0	0.122168	0.292645	0	0	0.247819	1.03366
		soil RHC3			Core	0	0	0	0	0	0	0	0	0	0
		soil RHC4			Core	0	0.0607133	0.142055	0	0	0.452185	0	0	0.342479	0.997432
	Black Rock	soil BR4S.5			Core	0.518875	1.78106	7.5731	0.691833	2.37612	45.1442	0.366507	0.671243	35.7982	94.9212
	Surprise Valley	soil SV60			Core	0	0.414771	1.4591	0	0.534758	7.20368	0	0	11.3662	20.9785
		soil SV50			Core	0.658919	3.61146	10.8457	0.393313	4.95138	22.5726	0	0.915465	15.3112	59.26
		soil SVSAME			Core	0.705806	2.35218	4.67345	0.524533	3.72302	13.1631	0.192234	1.07033	12.5831	38.9877
		soil SVX50			Core	0.988701	2.74321	0.872247	0.439733	2.81937	2.76208	0.109235	0.344706	2.55828	13.6376
		soil SVX1			Core	0.153111	0.419281	1.87257	0.0693461	0.88525	9.86343	0	0.204605	14.041	27.5086
		soil SCX2			Core	0.0897047	0.513829	2.855	0.0916498	1.16206	9.31504	0	0.22074	10.2768	24.5249
Great Basin Soils	Sandy's Springs West	soil SSW70			Core+Polar	13.1516	19.9419	9.11791	6.23475	39.8845	17.2835	1.99168	5.02048	9.11667	121.743
		soil SSW60			Core+Polar	0.0612334	0.169422	0.456505	0.0138668	0.219397	0.934977	0	0	1.7077	3.5631
	Rick's Hot Creek	soil RHC1			Core+Polar	0	0.260521	1.38547	0	0.239786	4.72441	0	0	7.0131	13.6233
		soil RHC2			Core+Polar	0.0534193	0.163277	0.154335	0	0.122168	0.292645	0	0	0.247819	1.03366
		soil RHC3			Core+Polar	0	0	0	0	0	0	0	0	0	0
		soil RHC4			Core+Polar	0	0.0607133	0.142055	0	0	0.452185	0	0	0.342479	0.997432
	Black Rock	soil BR4S.5			Core+Polar	0.518875	1.78106	7.5731	0.691833	2.37612	46.2278	0.366507	0.671243	36.6796	96.8862
	Surprise Valley	soil SV60			Core+Polar	0	0.414771	1.4591	0	0.534758	9.87462	0	0	15.3934	27.6766
		soil SV50			Core+Polar	0.658919	5.48979	15.6394	0.393313	6.96276	30.7199	0	0.915465	20.0148	80.7943
		soil SVSAME			Core+Polar	0.705806	3.16439	6.03904	0.524533	4.73159	17.3915	0.192234	1.07033	16.6598	50.4792
		soil SVX50			Core+Polar	1.35646	3.37136	1.14005	0.439733	3.31671	3.27052	0.109235	0.344706	3.15805	16.5068
		soil SVX1			Core+Polar	0.153111	0.419281	2.32793	0.0693461	1.322	11.7646	0	0.204605	17.3528	33.6136
		soil SCX2			Core+Polar	0.0897047	0.513829	2.855	0.0916498	1.16206	9.31504	0	0.22074	10.2768	24.5249
Great Basin Soils	Sandy's Springs West	soil SSW70			Polar	2.54534	2.22152	1.5708	0.839568	4.99088	2.33954	0.327077	0.607628	1.11804	16.5604
		soil SSW60			Polar	0	0	0	0	0	0	0	0	0.885027	0.885027
	Rick's Hot Creek	soil RHC1			Polar	0	0	0.362937	0	0	0.943809	0	0	1.30414	2.61089
		soil RHC2			Polar	0	0	0	0	0	0	0	0	0	0
		soil RHC3			Polar	0	0	0	0	0	0	0	0	0	0
		soil RHC4			Polar	0	0	0	0	0	0	0	0	0	0
	Black Rock	soil BR4S.5			Polar	0	0	0	0	0	1.08363	0	0	0.88138	1.96501
	Surprise Valley	soil SV60			Polar	0	0	0	0	0	2.67094	0	0	4.02719	6.69814
		soil SV50			Polar	0	1.87833	4.79366	0	2.01138	8.14726	0	0	4.70366	21.5343
		soil SVSAME			Polar	0	0.812215	1.36559	0	1.00857	4.22843	0	0	4.0767	11.4915
		soil SVX50			Polar	0.367761	0.628155	0.267799	0	0.497341	0.508447	0	0	0.599771	2.86927
		soil SVX1			Polar	0	0	0.455352	0	0.436746	1.90115	0	0	3.31184	6.10509
		soil SCX2			Polar	0	0	0	0	0	0	0	0	0	0
