# Supplementary material for: Wide distribution of autochthonous branched glycerol dialkyl glycerol tetraethers (bGDGTs) in U.S. Great Basin hot springs
Source: Front Microbiol. 2013 Aug 8;4:222. doi: 10.3389/fmicb.2013.00222 (PMC3737515; doi:10.3389/fmicb.2013.00222)
Supplement: Supplementary file 4 [file DataSheet4.XLSX]

## Sheet: Spearman's Correlations_Core
Non-Parametric Correlation Results: Core bGDGTs (absolute abundance)
			Temp C	pH	Cond. (mS)	Oxygen (ppm)	Sulfide (ppm)	Ca (ppm)	Cr (ppm)	Cu (ppm)	Fe (ppm)	K (ppm)	Mg (ppm)	Mn (ppm)	Na (ppm)	Ni (ppm)	Sr (ppm)	Zn (ppm)	F ppm	Cl ppm	NO2 ppm	Br ppm	NO3 ppm	PO4 ppm	SO4 ppm	NO3 + NO2	Nitrite	Nitrate (by difference)	NH4
Spearman's rho	bGDGT Ic	Correlation Coefficient	-0.166683	0.164433	-0.123718	0.273505	-0.22632	-0.189782	0.00581141	-0.113475	-0.234856	-0.2116	-.341*	-0.316961	-0.187589	-0.199057	-0.198663	-0.19943	-0.258744	0.0181055	0.00597145	-0.139568	.322*	-0.195497	-0.0967001	0.178161	-0.17046	0.257209	-.439**
		Sig. (2-tailed)	0.303959	0.310625	0.770385	0.0966069	0.18441	0.253777	0.972377	0.49756	0.155803	0.202198	0.0364342	0.0525094	0.259406	0.230872	0.231816	0.229981	0.116748	0.914083	0.971616	0.403314	0.0484724	0.239491	0.563573	0.284548	0.306214	0.119011	0.00582997
		N	40	40	8	38	36	38	38	38	38	38	38	38	38	38	38	38	38	38	38	38	38	38	38	38	38	38	38
	bGDGT Ib	Correlation Coefficient	-.432**	0.260592	-0.0274929	.473**	-0.291348	-0.172248	-0.0181679	-0.115233	-0.188016	-0.199715	-0.211425	-0.292734	-0.201904	-0.19907	-0.190523	-0.275443	-0.105494	0.0737555	0.112031	-0.151674	.472**	-0.247502	-0.0871088	.345*	-0.0891225	.504**	-.514**
		Sig. (2-tailed)	0.00537366	0.104362	0.948477	0.00268015	0.0847042	0.301094	0.913788	0.490876	0.258303	0.229302	0.20258	0.0744967	0.224133	0.230842	0.251893	0.094174	0.528469	0.659885	0.503081	0.363337	0.00277863	0.134092	0.603045	0.0341155	0.594659	0.00123897	0.00095696
		N	40	40	8	38	36	38	38	38	38	38	38	38	38	38	38	38	38	38	38	38	38	38	38	38	38	38	38
	bGDGT I	Correlation Coefficient	-.380*	0.169756	0.164957	.413*	-.347*	-0.0321786	0.11833	0.0422481	-0.127846	-0.0667652	-0.108575	-0.135938	-0.0720188	-0.190455	-0.0510042	-0.136814	-0.0748646	-0.0571614	0.206505	-0.020139	.447**	-0.17348	0.0302085	.343*	0.0557381	.431**	-.425**
		Sig. (2-tailed)	0.0157088	0.295004	0.69627	0.0100278	0.0381078	0.84791	0.47922	0.801159	0.444322	0.690435	0.516423	0.415774	0.667427	0.252065	0.761047	0.412749	0.655086	0.733198	0.213531	0.904475	0.00491319	0.297596	0.857123	0.0350034	0.739607	0.00696482	0.00785622
		N	40	40	8	38	36	38	38	38	38	38	38	38	38	38	38	38	38	38	38	38	38	38	38	38	38	38	38
	bGDGT IIc	Correlation Coefficient	-0.0404425	0.0731751	-0.0952381	0.066526	-0.063903	-0.30337	-0.178586	-0.27985	-.321*	-0.311051	-.353*	-.387*	-0.319211	-0.143293	-0.315371	-.323*	-.324*	0.194707	-0.0981048	-0.246248	0.0973647	-.359*	-0.214327	-0.0331211	-.343*	0.210727	-0.309163
		Sig. (2-tailed)	0.804312	0.653629	0.822505	0.691489	0.711185	0.0640927	0.283381	0.0888171	0.0494797	0.0573219	0.029808	0.0164138	0.050765	0.390754	0.0537714	0.0480704	0.0473716	0.241433	0.557894	0.136138	0.560882	0.0269975	0.196307	0.84351	0.0348671	0.204108	0.0589308
		N	40	40	8	38	36	38	38	38	38	38	38	38	38	38	38	38	38	38	38	38	38	38	38	38	38	38	38
	bGDGT IIb	Correlation Coefficient	-0.302188	0.0781331	0.0687322	0.219567	-0.175951	0.00241004	0.0957546	0.00460098	-0.16674	-0.0262913	-0.12094	-0.177247	-0.0238813	-0.0437117	-0.0118311	-0.0909241	-0.202005	-0.0117589	0.00764644	0.0613464	0.249659	-0.314319	0.1113	0.13058	-0.142372	0.311114	-0.307102
		Sig. (2-tailed)	0.0580692	0.631781	0.871532	0.185331	0.304663	0.988543	0.56741	0.978129	0.317047	0.875494	0.469507	0.287064	0.88683	0.794416	0.943797	0.587201	0.223897	0.94414	0.963659	0.714457	0.130624	0.0546194	0.50589	0.434558	0.393839	0.0572688	0.0607279
		N	40	40	8	38	36	38	38	38	38	38	38	38	38	38	38	38	38	38	38	38	38	38	38	38	38	38	38
	bGDGT II	Correlation Coefficient	-0.282631	0.0574297	0.164957	0.242484	-0.237269	-0.0398402	0.0957802	0.0345865	-0.104313	-0.0501286	-0.124336	-0.148416	-0.0496908	-0.0858144	-0.0407158	-0.089531	-0.123242	-0.0822402	0.0208357	0.0317408	0.307394	-0.237645	0.0711432	0.170744	-0.109396	.360*	-0.317346
		Sig. (2-tailed)	0.0772182	0.724845	0.69627	0.142422	0.163511	0.812283	0.567306	0.836678	0.53312	0.765033	0.457027	0.373856	0.767028	0.608462	0.808234	0.592964	0.461029	0.623525	0.901187	0.849956	0.0604712	0.150808	0.671241	0.305398	0.513241	0.0265677	0.0522081
		N	40	40	8	38	36	38	38	38	38	38	38	38	38	38	38	38	38	38	38	38	38	38	38	38	38	38	38
	bGDGT IIIc	Correlation Coefficient	-0.104563	0.175729	.	-0.00141458	-0.0569941	-0.0421268	-0.116498	-0.0949975	-0.00636178	-0.0195084	0.104045	-0.124684	0.00141365	0.12045	-0.0195084	-0.091322	0.100652	.345*	-0.122146	-0.0995211	0.143441	0.0810078	-0.0995211	-0.0172466	-0.130403	0.101783	0.0345101
		Sig. (2-tailed)	0.520801	0.278083	.	0.993275	0.741275	0.801718	0.486098	0.570492	0.969762	0.907453	0.534178	0.45576	0.993279	0.471323	0.907453	0.585559	0.547664	0.0339393	0.465055	0.552195	0.390259	0.628755	0.552195	0.918145	0.435187	0.543151	0.837034
		N	40	40	8	38	36	38	38	38	38	38	38	38	38	38	38	38	38	38	38	38	38	38	38	38	38	38	38
	bGDGT IIIb	Correlation Coefficient	-0.0395848	-0.0320747	-0.256302	-0.012714	0.0601655	-0.0020493	0.0683175	0.0889397	-0.0342935	0.161622	0.0299198	-0.0832016	0.157523	0.088398	0.116537	0.0763706	0.0744579	0.0015511	0.0437796	0.135117	0.11951	0.107716	0.103421	-0.0189902	-0.0705307	0.241681	0.208585
		Sig. (2-tailed)	0.808383	0.844238	0.540065	0.939611	0.727413	0.990257	0.683607	0.595418	0.838043	0.332339	0.858474	0.619458	0.344907	0.59767	0.485951	0.648591	0.656844	0.992626	0.794104	0.418622	0.474814	0.519768	0.536644	0.909901	0.673915	0.143789	0.208852
		N	40	40	8	38	36	38	38	38	38	38	38	38	38	38	38	38	38	38	38	38	38	38	38	38	38	38	38
	bGDGT III	Correlation Coefficient	-0.0205804	-0.0773801	-0.109971	0.0413072	-0.0389938	0.0333099	0.0882863	0.0488105	-0.040018	0.0207774	-0.103667	-0.0950925	0.0433138	0.0975714	0.0403456	0.0456224	-0.142584	-0.0806738	-0.0610385	0.105096	0.045261	-0.21842	0.127633	-0.0505694	-0.158272	0.0987203	-0.0967892
		Sig. (2-tailed)	0.899694	0.63508	0.79546	0.805502	0.821364	0.842629	0.598135	0.771043	0.81146	0.901461	0.535671	0.570105	0.796248	0.560047	0.809945	0.785636	0.393127	0.630175	0.71583	0.530031	0.787295	0.187695	0.445088	0.763025	0.342588	0.555414	0.563212
		N	40	40	8	38	36	38	38	38	38	38	38	38	38	38	38	38	38	38	38	38	38	38	38	38	38	38	38
	MBT	Correlation Coefficient	-0.311666	.330*	0.123718	.550**	-.355*	-0.122402	-0.0710562	-0.128065	-0.0387437	-0.207349	-0.0580475	-0.121115	-0.226656	-0.278414	-0.182895	-0.265011	0.0413154	0.136366	0.274716	-0.292039	.504**	0.0725232	-0.261149	.495**	0.224469	0.328593	-.437**
		Sig. (2-tailed)	0.0568055	0.0432206	0.770385	0.00051697	0.0392698	0.476977	0.680477	0.456668	0.822491	0.224965	0.736662	0.481658	0.183744	0.10013	0.285666	0.118282	0.810915	0.427758	0.104912	0.0839346	0.00172229	0.67424	0.123943	0.00213882	0.188123	0.0503836	0.00776661
		N	38	38	8	36	34	36	36	36	36	36	36	36	36	36	36	36	36	36	36	36	36	36	36	36	36	36	36
	CBT	Correlation Coefficient	.361*	-.384*	-0.233689	-.357*	-0.173798	.471**	.419*	.498**	0.161647	.443**	.345*	.534**	.458**	0.188682	.460**	.436**	0.0718538	-.445**	.341*	.442**	-0.313157	0.269896	.407*	-0.0816584	.435**	-.348*	.450**
		Sig. (2-tailed)	0.0281009	0.0190792	0.577523	0.0353324	0.333403	0.00431568	0.0121722	0.0023205	0.353559	0.00764833	0.0425758	0.000944659	0.0056448	0.277698	0.00548157	0.0088353	0.68167	0.00739661	0.0449328	0.00777793	0.0669871	0.116882	0.0151221	0.640977	0.00898286	0.0408122	0.00665676
		N	37	37	8	35	33	35	35	35	35	35	35	35	35	35	35	35	35	35	35	35	35	35	35	35	35	35	35
	BIT	Correlation Coefficient	-.470**	0.257715	0.701068	.522**	-0.275636	-0.0133857	-0.0594709	0.00875217	0.158322	0.0368106	0.104511	-0.157024	0.0136431	0.133222	0.0252268	-0.238883	.348*	.527**	-0.0816468	-0.0733638	.482**	-0.20852	-0.0460776	-0.00900959	-0.0655506	0.256645	-0.157888
		Sig. (2-tailed)	0.00289866	0.118262	0.0527043	0.0011	0.114602	0.938239	0.730442	0.959596	0.356404	0.831217	0.544115	0.360408	0.937054	0.438586	0.883888	0.16058	0.0376769	0.000965173	0.63594	0.670675	0.00290999	0.222299	0.789584	0.958409	0.70407	0.130799	0.357739
		N	38	38	8	36	34	36	36	36	36	36	36	36	36	36	36	36	36	36	36	36	36	36	36	36	36	36	36
	Total bGDGT	Correlation Coefficient	-.344*	0.175877	0.164957	.379*	-0.317252	-0.0747428	0.0774871	-0.00590939	-0.137893	-0.111841	-0.174765	-0.20858	-0.112716	-0.156389	-0.0947691	-0.175531	-0.141497	-0.0203308	0.120133	-0.0388488	.407*	-0.260289	0.0141169	0.26636	-0.051021	.405*	-.440**
		Sig. (2-tailed)	0.0299602	0.277673	0.69627	0.0188924	0.0593808	0.655612	0.643793	0.971911	0.409036	0.503812	0.293977	0.208864	0.500457	0.348437	0.571423	0.291833	0.396781	0.90357	0.4725	0.816874	0.0112059	0.114504	0.932962	0.105995	0.760971	0.0116561	0.0057412
		N	40	40	8	38	36	38	38	38	38	38	38	38	38	38	38	38	38	38	38	38	38	38	38	38	38	38	38
	**. Correlation is significant at the 0.01 level (2-tailed). *. Correlation is significant at the 0.05 level (2-tailed). a. TypeCode = Polar
	Statistically significant, positive relationship
	Statistically significant, negative relationship

## Sheet: Spearman's Correlations_Polar
Non-Parametric Correlation Results: Polar bGDGTs (absolute abundance)
			Temp C	pH	Cond. (mS)	Oxygen (ppm)	Sulfide (ppm)	Ca (ppm)	Cr (ppm)	Cu (ppm)	Fe (ppm)	K (ppm)	Mg (ppm)	Mn (ppm)	Na (ppm)	Ni (ppm)	Sr (ppm)	Zn (ppm)	F ppm	Cl ppm	NO2 ppm	Br ppm	NO3 ppm	PO4 ppm	SO4 ppm	NO3 + NO2	Nitrite	Nitrate (by difference)	NH4
Spearman's rho	bGDGT Ic	Correlation Coefficient	-.484**	.363*	0.0219687	.464**	-.404*	-0.164769	-0.00487537	-0.107124	-0.174833	-0.121383	-0.0887219	-0.216321	-0.142954	-0.187082	-0.106393	-0.235211	0.060326	-0.0563521	0.200228	-0.219367	.643**	0.0412953	-0.192556	.609**	0.106568	.570**	-.382*
		Sig. (2-tailed)	0.00155632	0.0212226	0.958822	0.00335986	0.0146587	0.322881	0.976825	0.522078	0.293785	0.467868	0.596323	0.192079	0.391886	0.26072	0.524938	0.155162	0.719012	0.73684	0.228083	0.185741	1.34884e-05	0.805557	0.246774	4.87719e-05	0.524256	0.000184352	0.0179651
		N	40	40	8	38	36	38	38	38	38	38	38	38	38	38	38	38	38	38	38	38	38	38	38	38	38	38	38
	bGDGT Ib	Correlation Coefficient	-.642**	.456**	-0.0281718	.565**	-.413*	-0.104073	0.00563077	-0.0897412	-0.177843	-0.0913336	-0.0244542	-0.192904	-0.117266	-0.235797	-0.0603962	-0.266608	0.117835	-0.0115047	0.305837	-0.179255	.673**	-0.0488255	-0.147635	.690**	0.208589	.664**	-.433**
		Sig. (2-tailed)	8.06716e-06	0.00309451	0.947206	0.000220228	0.0122494	0.534069	0.973235	0.592093	0.285421	0.585511	0.884133	0.245905	0.483206	0.154105	0.718698	0.105659	0.481072	0.945346	0.0618524	0.281551	3.72781e-06	0.770975	0.376403	1.66901e-06	0.208843	5.57427e-06	0.00663663
		N	40	40	8	38	36	38	38	38	38	38	38	38	38	38	38	38	38	38	38	38	38	38	38	38	38	38	38
	bGDGT I	Correlation Coefficient	-.572**	.366*	-0.0760595	.480**	-.357*	0.0345752	0.108565	0.0178489	-0.182316	0.0480461	0.0499545	-0.10642	0.0296359	-0.166374	0.0749879	-0.158732	0.0673544	-0.0615236	.324*	-0.0245843	.599**	0.028343	0.000673544	.608**	0.213899	.598**	-0.315261
		Sig. (2-tailed)	0.00011665	0.0203116	0.857938	0.00229745	0.0324982	0.83673	0.516465	0.915296	0.27328	0.774535	0.765826	0.524834	0.859804	0.318124	0.654553	0.34117	0.687841	0.713667	0.0473846	0.883521	7.00127e-05	0.865863	0.996798	5.08566e-05	0.197224	7.43183e-05	0.0538591
		N	40	40	8	38	36	38	38	38	38	38	38	38	38	38	38	38	38	38	38	38	38	38	38	38	38	38	38
	bGDGT IIc	Correlation Coefficient	.	.	.	.	.	.	.	.	.	.	.	.	.	.	.	.	.	.	.	.	.	.	.	.	.	.	.
		Sig. (2-tailed)	.	.	.	.	.	.	.	.	.	.	.	.	.	.	.	.	.	.	.	.	.	.	.	.	.	.	.
		N	40	40	8	38	36	38	38	38	38	38	38	38	38	38	38	38	38	38	38	38	38	38	38	38	38	38	38
	bGDGT IIb	Correlation Coefficient	-.322*	0.0962917	-0.521951	0.091943	-0.0436781	-0.0129243	0.0548813	-0.0513441	-0.0553021	0.0664578	0.110528	-0.0417391	0.018433	0.000494399	0.0541691	-0.076769	-0.0134893	-0.0659686	0.152819	-0.0324167	.333*	0.0571181	-0.024648	.329*	0.0211978	.459**	-0.071366
		Sig. (2-tailed)	0.0425392	0.554476	0.184561	0.583001	0.800314	0.938614	0.743474	0.759502	0.741574	0.69179	0.508865	0.803507	0.912535	0.99765	0.746693	0.646878	0.935935	0.693948	0.359686	0.846798	0.041293	0.733393	0.883221	0.0435852	0.899478	0.0037132	0.67027
		N	40	40	8	38	36	38	38	38	38	38	38	38	38	38	38	38	38	38	38	38	38	38	38	38	38	38	38
	bGDGT II	Correlation Coefficient	-.521**	.360*	-0.080552	.443**	-0.301362	-0.178566	-0.0949337	-0.189607	-0.151934	-0.166806	-0.0492017	-0.198247	-0.178566	-0.182416	-0.128884	-0.236408	0.100083	0.0277445	0.177172	-0.249849	.468**	-0.0237758	-0.216247	.566**	0.104455	.563**	-.409*
		Sig. (2-tailed)	0.000559754	0.0226227	0.849617	0.0054042	0.0740757	0.283435	0.570752	0.254224	0.362508	0.316853	0.769258	0.232815	0.283435	0.273011	0.440599	0.153009	0.54994	0.868671	0.287271	0.130323	0.00304802	0.887326	0.192233	0.000212909	0.532558	0.000234788	0.0108227
		N	40	40	8	38	36	38	38	38	38	38	38	38	38	38	38	38	38	38	38	38	38	38	38	38	38	38	38
	bGDGT IIIc	Correlation Coefficient	.	.	.	.	.	.	.	.	.	.	.	.	.	.	.	.	.	.	.	.	.	.	.	.	.	.	.
		Sig. (2-tailed)	.	.	.	.	.	.	.	.	.	.	.	.	.	.	.	.	.	.	.	.	.	.	.	.	.	.	.
		N	40	40	8	38	36	38	38	38	38	38	38	38	38	38	38	38	38	38	38	38	38	38	38	38	38	38	38
	bGDGT IIIb	Correlation Coefficient	.	.	.	.	.	.	.	.	.	.	.	.	.	.	.	.	.	.	.	.	.	.	.	.	.	.	.
		Sig. (2-tailed)	.	.	.	.	.	.	.	.	.	.	.	.	.	.	.	.	.	.	.	.	.	.	.	.	.	.	.
		N	40	40	8	38	36	38	38	38	38	38	38	38	38	38	38	38	38	38	38	38	38	38	38	38	38	38	38
	bGDGT III	Correlation Coefficient	-0.163645	-0.133735	-0.080552	0.0694696	-0.195084	0.158694	0.221221	0.138919	0.0137726	0.191463	0.240194	0.213639	0.146687	-0.00444959	0.216606	-0.0153255	-0.00120062	-0.312349	0.134743	0.069424	0.288282	0.151047	0.072249	.374*	0.0832368	0.310536	0.00854979
		Sig. (2-tailed)	0.312982	0.410679	0.849617	0.678555	0.254206	0.341288	0.181959	0.405528	0.934593	0.249517	0.146346	0.197781	0.379508	0.978848	0.19148	0.927236	0.994292	0.0562362	0.419923	0.678755	0.0792246	0.365347	0.666425	0.0207831	0.619309	0.0577567	0.95937
		N	40	40	8	38	36	38	38	38	38	38	38	38	38	38	38	38	38	38	38	38	38	38	38	38	38	38	38
	MBT	Correlation Coefficient	0.0971975	0.111648	0.514496	0.132004	-0.259618	0.147563	0.154147	0.206046	-0.169285	0.122388	0.00542227	0.0174287	0.172351	0.00987818	0.127036	0.0302098	0.129747	0.04045	0.146631	0.162668	0.119313	0.163275	0.144852	-0.031759	0.186014	-0.110769	0.000387977
		Sig. (2-tailed)	0.636671	0.58713	0.296351	0.529353	0.210112	0.481488	0.461918	0.323082	0.418542	0.560021	0.979478	0.934099	0.410038	0.962622	0.545098	0.886015	0.53648	0.847763	0.484291	0.43722	0.569995	0.435489	0.489667	0.88021	0.373327	0.598112	0.998531
		N	26	26	6	25	25	25	25	25	25	25	25	25	25	25	25	25	25	25	25	25	25	25	25	25	25	25	25
	CBT	Correlation Coefficient	0.431309	-.564**	-0.223607	-0.344257	0.0917411	.562**	0.398496	0.413534	.469*	0.439098	.498*	.672**	.465*	0.271531	.474*	.519*	0.0135338	-0.39013	0.33603	0.428571	-0.230075	0.328801	0.439098	0.0406015	0.413534	-0.421053	0.429217
		Sig. (2-tailed)	0.0509177	0.0077925	0.717686	0.137199	0.700479	0.0098443	0.0818054	0.0699207	0.0368966	0.0527507	0.0255326	0.00116843	0.0390026	0.246843	0.03488	0.0190884	0.95484	0.0890329	0.14747	0.0593798	0.329138	0.156928	0.0527507	0.865047	0.0699207	0.0644881	0.0589557
		N	21	21	5	20	20	20	20	20	20	20	20	20	20	20	20	20	20	20	20	20	20	20	20	20	20	20	20
	BIT	Correlation Coefficient	-.718**	.437*	0.169031	.599**	-0.0709349	-0.179788	-0.234456	-0.166699	0.177127	-0.119731	0.0958614	-0.271415	-0.159769	0.0446669	-0.158999	-.542**	0.333783	.581**	-0.356851	-0.297594	.509**	-0.172416	-0.279115	0.0519731	-0.290447	.396*	-0.334748
		Sig. (2-tailed)	3.67561e-05	0.0255855	0.748868	0.00156248	0.736161	0.389812	0.259287	0.425789	0.396982	0.568636	0.648519	0.189387	0.445542	0.832102	0.447767	0.00508775	0.102969	0.00230074	0.0799308	0.148525	0.00941721	0.409857	0.176645	0.805119	0.158994	0.0499492	0.101916
		N	26	26	6	25	25	25	25	25	25	25	25	25	25	25	25	25	25	25	25	25	25	25	25	25	25	25	25
	Total bGDGT	Correlation Coefficient	-.582**	.399*	-0.0760595	.508**	-.405*	-0.0508115	0.0553962	-0.0501415	-0.184607	-0.037634	0.00368523	-0.147074	-0.0579586	-0.169642	-0.00904557	-0.199114	0.0816335	-0.0665058	.338*	-0.109329	.638**	0.0266639	-0.0798467	.674**	0.217424	.650**	-.370*
		Sig. (2-tailed)	8.05585e-05	0.0107501	0.857938	0.00113338	0.0143649	0.761924	0.741149	0.764974	0.267194	0.822507	0.982481	0.378239	0.729616	0.308577	0.957016	0.230736	0.626098	0.691579	0.0378608	0.513501	1.64383e-05	0.873744	0.633698	3.51382e-06	0.189766	9.91515e-06	0.022384
		N	40	40	8	38	36	38	38	38	38	38	38	38	38	38	38	38	38	38	38	38	38	38	38	38	38	38	38
	**. Correlation is significant at the 0.01 level (2-tailed). *. Correlation is significant at the 0.05 level (2-tailed). a. TypeCode = Polar
	Statistically significant, positive relationship
	Statistically significant, negative relationship

## Sheet: Spearman's Correlations C+P
Non-Parametric Correlation Results: Core + Polar bGDGTs (absolute abundance)
			Temp C	pH	Cond. (mS)	Oxygen (ppm)	Sulfide (ppm)	Ca (ppm)	Cr (ppm)	Cu (ppm)	Fe (ppm)	K (ppm)	Mg (ppm)	Mn (ppm)	Na (ppm)	Ni (ppm)	Sr (ppm)	Zn (ppm)	F ppm	Cl ppm	NO2 ppm	Br ppm	NO3 ppm	PO4 ppm	SO4 ppm	NO3 + NO2	Nitrite	Nitrate (by difference)	NH4
Spearman's rho	bGDGT Ic	Correlation Coefficient	-0.194338	0.179296	-0.123718	0.314646	-0.2513	-0.206447	-0.0118421	-0.125096	-0.272683	-0.219055	-.323*	-0.318935	-0.200965	-0.206952	-0.206995	-0.234295	-0.231554	0.0280635	0.0153634	-0.169828	.336*	-0.186029	-0.126741	0.208201	-0.162343	0.284399	-.454**
		Sig. (2-tailed)	0.229509	0.26829	0.770385	0.0543542	0.139292	0.213661	0.943745	0.45426	0.097654	0.186383	0.0480989	0.0509766	0.226341	0.212519	0.212421	0.156823	0.161871	0.867174	0.927057	0.308038	0.0391972	0.263462	0.448302	0.209709	0.330156	0.0835362	0.00419466
		N	40	40	8	38	36	38	38	38	38	38	38	38	38	38	38	38	38	38	38	38	38	38	38	38	38	38	38
	bGDGT Ib	Correlation Coefficient	-.475**	0.292028	-0.0274929	.486**	-0.306209	-0.149486	0.00109445	-0.0961917	-0.215923	-0.170825	-0.192602	-0.282885	-0.176297	-0.236826	-0.159663	-0.28573	-0.0956446	0.0606535	0.152885	-0.144671	.503**	-0.243611	-0.0862333	.388*	-0.0478458	.533**	-.511**
		Sig. (2-tailed)	0.001936	0.0674792	0.948477	0.00199822	0.0693213	0.370383	0.994797	0.565635	0.192917	0.305164	0.246658	0.0852664	0.289698	0.152263	0.338309	0.0820384	0.567858	0.717549	0.359473	0.386166	0.00129563	0.140519	0.606706	0.0159706	0.775451	0.000571468	0.00103555
		N	40	40	8	38	36	38	38	38	38	38	38	38	38	38	38	38	38	38	38	38	38	38	38	38	38	38	38
	bGDGT I	Correlation Coefficient	-.405**	0.192183	0.164957	.423**	-.345*	-0.0302085	0.116797	0.0385268	-0.144593	-0.0547256	-0.100038	-0.144475	-0.0643572	-0.229313	-0.0394024	-0.153669	-0.078367	-0.0560318	0.210787	-0.0315219	.467**	-0.168253	0.0153232	.374*	0.0560666	.453**	-.413*
		Sig. (2-tailed)	0.00947912	0.234816	0.69627	0.00816843	0.0394186	0.857123	0.484971	0.818366	0.386425	0.744177	0.550121	0.386814	0.701074	0.166086	0.81431	0.356985	0.640021	0.738283	0.203976	0.850979	0.00312345	0.312611	0.927248	0.0207577	0.738126	0.00432051	0.0100413
		N	40	40	8	38	36	38	38	38	38	38	38	38	38	38	38	38	38	38	38	38	38	38	38	38	38	38	38
	bGDGT IIc	Correlation Coefficient	-0.0404425	0.0731751	-0.0952381	0.066526	-0.063903	-0.30337	-0.178586	-0.27985	-.321*	-0.311051	-.353*	-.387*	-0.319211	-0.143293	-0.315371	-.323*	-.324*	0.194707	-0.0981048	-0.246248	0.0973647	-.359*	-0.214327	-0.0331211	-.343*	0.210727	-0.309163
		Sig. (2-tailed)	0.804312	0.653629	0.822505	0.691489	0.711185	0.0640927	0.283381	0.0888171	0.0494797	0.0573219	0.029808	0.0164138	0.050765	0.390754	0.0537714	0.0480704	0.0473716	0.241433	0.557894	0.136138	0.560882	0.0269975	0.196307	0.84351	0.0348671	0.204108	0.0589308
		N	40	40	8	38	36	38	38	38	38	38	38	38	38	38	38	38	38	38	38	38	38	38	38	38	38	38	38
	bGDGT IIb	Correlation Coefficient	-0.307822	0.082453	0.0687322	0.220005	-0.14947	-0.00679192	0.088962	-0.00394369	-0.175285	-0.0295777	-0.120283	-0.178562	-0.027825	-0.0419588	-0.018623	-0.0988115	-0.188421	-0.0201258	0.0208539	0.0521444	0.253188	-0.29818	0.102317	0.138687	-0.132727	0.318125	-0.314117
		Sig. (2-tailed)	0.0533206	0.612994	0.871532	0.184433	0.384262	0.967718	0.595326	0.981253	0.29252	0.860076	0.471943	0.283447	0.868293	0.802493	0.911637	0.555047	0.257261	0.904537	0.9011	0.755866	0.125096	0.0690159	0.541026	0.40632	0.426977	0.0516014	0.0547835
		N	40	40	8	38	36	38	38	38	38	38	38	38	38	38	38	38	38	38	38	38	38	38	38	38	38	38	38
	bGDGT II	Correlation Coefficient	-0.292255	0.0884312	0.164957	0.273489	-0.211183	-0.078573	0.0650104	-0.0117093	-0.108126	-0.0966295	-0.157584	-0.181331	-0.0942219	-0.126074	-0.0832786	-0.12552	-0.136354	-0.0633642	0.0320585	-0.0161961	0.307123	-0.258843	0.026264	0.193149	-0.10894	.361*	-.364*
		Sig. (2-tailed)	0.0672569	0.587393	0.69627	0.0966278	0.216317	0.639139	0.698183	0.944375	0.518172	0.563859	0.344719	0.275924	0.573656	0.450713	0.619133	0.452721	0.414337	0.705479	0.848471	0.923115	0.0607097	0.116603	0.875623	0.245292	0.515009	0.0259099	0.0246942
		N	40	40	8	38	36	38	38	38	38	38	38	38	38	38	38	38	38	38	38	38	38	38	38	38	38	38	38
	bGDGT IIIc	Correlation Coefficient	-0.104563	0.175729	.	-0.00141458	-0.0569941	-0.0421268	-0.116498	-0.0949975	-0.00636178	-0.0195084	0.104045	-0.124684	0.00141365	0.12045	-0.0195084	-0.091322	0.100652	.345*	-0.122146	-0.0995211	0.143441	0.0810078	-0.0995211	-0.0172466	-0.130403	0.101783	0.0345101
		Sig. (2-tailed)	0.520801	0.278083	.	0.993275	0.741275	0.801718	0.486098	0.570492	0.969762	0.907453	0.534178	0.45576	0.993279	0.471323	0.907453	0.585559	0.547664	0.0339393	0.465055	0.552195	0.390259	0.628755	0.552195	0.918145	0.435187	0.543151	0.837034
		N	40	40	8	38	36	38	38	38	38	38	38	38	38	38	38	38	38	38	38	38	38	38	38	38	38	38	38
	bGDGT IIIb	Correlation Coefficient	-0.0395848	-0.0320747	-0.256302	-0.012714	0.0601655	-0.0020493	0.0683175	0.0889397	-0.0342935	0.161622	0.0299198	-0.0832016	0.157523	0.088398	0.116537	0.0763706	0.0744579	0.0015511	0.0437796	0.135117	0.11951	0.107716	0.103421	-0.0189902	-0.0705307	0.241681	0.208585
		Sig. (2-tailed)	0.808383	0.844238	0.540065	0.939611	0.727413	0.990257	0.683607	0.595418	0.838043	0.332339	0.858474	0.619458	0.344907	0.59767	0.485951	0.648591	0.656844	0.992626	0.794104	0.418622	0.474814	0.519768	0.536644	0.909901	0.673915	0.143789	0.208852
		N	40	40	8	38	36	38	38	38	38	38	38	38	38	38	38	38	38	38	38	38	38	38	38	38	38	38	38
	bGDGT III	Correlation Coefficient	-0.0457289	-0.0601427	-0.109971	0.0501076	-0.06239	0.00989402	0.0921344	0.0308913	-0.0640948	0.00527681	-0.112572	-0.102018	0.0225364	0.0671181	0.0250648	0.00241854	-0.171276	-0.10938	-0.0639451	0.071127	0.0929565	-0.210937	0.0923442	0.00868475	-0.174441	0.142804	-0.108008
		Sig. (2-tailed)	0.779331	0.71239	0.79546	0.765128	0.71774	0.952988	0.582214	0.853928	0.702238	0.974917	0.501009	0.542214	0.893166	0.688881	0.88126	0.988502	0.303869	0.5133	0.702901	0.671312	0.578837	0.203649	0.581351	0.958729	0.294887	0.392391	0.518631
		N	40	40	8	38	36	38	38	38	38	38	38	38	38	38	38	38	38	38	38	38	38	38	38	38	38	38	38
	MBT	Correlation Coefficient	-0.309805	.321*	0.123718	.521**	-.391*	-0.0365532	0.00437665	-0.0388699	-0.0628137	-0.11558	-0.0100393	-0.0656413	-0.133084	-0.297593	-0.0908681	-0.23322	0.063582	0.103468	0.320255	-0.219834	.504**	0.0991456	-0.196152	.497**	0.275338	0.320484	-.383*
		Sig. (2-tailed)	0.0583794	0.049682	0.770385	0.00111855	0.0221531	0.83238	0.979789	0.821922	0.715902	0.502054	0.95366	0.703679	0.439062	0.0779468	0.598152	0.171032	0.712574	0.548163	0.0568831	0.197648	0.00174438	0.565088	0.251565	0.00205448	0.104095	0.0566959	0.0210859
		N	38	38	8	36	34	36	36	36	36	36	36	36	36	36	36	36	36	36	36	36	36	36	36	36	36	36	36
	CBT	Correlation Coefficient	.405*	-.413*	-0.137464	-.407*	-0.100857	.446**	.389*	.464**	0.234487	.400*	.346*	.535**	.420*	0.274688	.423*	.412*	0.0376777	-.411*	0.245102	.415*	-.369*	0.270465	.387*	-0.146929	.363*	-.414*	.440**
		Sig. (2-tailed)	0.0129622	0.0109846	0.745483	0.015305	0.576527	0.00718879	0.0208052	0.00498623	0.175146	0.0171368	0.0418631	0.000917216	0.0120587	0.110277	0.011441	0.0137981	0.829857	0.0140785	0.15586	0.0131735	0.0290969	0.116082	0.0215333	0.399642	0.0321643	0.013379	0.00811056
		N	37	37	8	35	33	35	35	35	35	35	35	35	35	35	35	35	35	35	35	35	35	35	35	35	35	35	35
	BIT	Correlation Coefficient	-.548**	.323*	0.536111	.561**	-0.223913	-0.0530279	-0.101049	-0.0584336	0.246492	-0.0234249	0.123303	-0.164489	-0.0517408	0.113914	-0.0265139	-0.262308	.363*	.519**	-0.10482	-0.136173	.547**	-0.203406	-0.101937	0.079027	-0.078944	0.326919	-0.235029
		Sig. (2-tailed)	0.000365965	0.0478982	0.170792	0.000367219	0.203008	0.758726	0.557606	0.734973	0.147273	0.892131	0.473715	0.337732	0.764414	0.508277	0.878007	0.122224	0.0297025	0.00117166	0.542918	0.428416	0.000561981	0.234105	0.554131	0.646848	0.647195	0.0516378	0.167641
		N	38	38	8	36	34	36	36	36	36	36	36	36	36	36	36	36	36	36	36	36	36	36	36	36	36	36	36
	Total bGDGT	Correlation Coefficient	-.368*	0.205995	0.164957	.400*	-0.327068	-0.0751806	0.0789099	-0.00897352	-0.155622	-0.106807	-0.164259	-0.208361	-0.112497	-0.176744	-0.0914861	-0.190414	-0.134274	-0.0338846	0.142469	-0.0543883	.435**	-0.24261	-0.00383016	0.312979	-0.0304374	.435**	-.447**
		Sig. (2-tailed)	0.0193542	0.202222	0.69627	0.012953	0.0515256	0.653721	0.637698	0.957358	0.350832	0.52332	0.324402	0.209353	0.501295	0.288457	0.584882	0.252171	0.421557	0.839949	0.393511	0.745702	0.00637375	0.142208	0.981792	0.0557149	0.856051	0.00640592	0.00486101
		N	40	40	8	38	36	38	38	38	38	38	38	38	38	38	38	38	38	38	38	38	38	38	38	38	38	38	38
	**. Correlation is significant at the 0.01 level (2-tailed). *. Correlation is significant at the 0.05 level (2-tailed). a. TypeCode = Polar
	Statistically significant, positive relationship
	Statistically significant, negative relationship
