# Supplementary material for: Wide distribution of autochthonous branched glycerol dialkyl glycerol tetraethers (bGDGTs) in U.S. Great Basin hot springs
Source: Front Microbiol. 2013 Aug 8;4:222. doi: 10.3389/fmicb.2013.00222 (PMC3737515; doi:10.3389/fmicb.2013.00222)
Supplement: Supplementary file 5 [file DataSheet5.XLSX]

## Sheet: bGDGTs geochemistry correlation
Supplemental Table 3 - Pearson's correlation coefficients between geochemistry/indices and bGDGT-based NMS Axes*
	Axis 1	Axis 2	Axis 3
	r-sq	r-sq	r-sq
MBT	0.551	0.612	0.005
BIT	0.041	0.269	0.366
Temp	0.029	0.038	0.438
pH	0.019	0.07	0.384
Oxygen	0.001	0.059	0.386
Ca	0.004	0	0.18
Cr	0	0	0.129
Cu	0.002	0.002	0.146
Fe	0.006	0.027	0.003
K	0	0	0.163
Mg	0.001	0.001	0.01
Mn	0	0.001	0.093
Na	0.001	0	0.177
Ni	0.001	0.002	0.324
Sr	0	0	0.156
Zn	0.001	0.004	0.004
F	0.001	0	0.013
Cl	0.058	0.013	0.017
Br	0.002	0	0.202
PO4	0.012	0.005	0.078
SO4	0.07	0.008	0.254
Nitrite	0.01	0.013	0.005
Nitrate	0.042	0.008	0.101
NH4	0.002	0.016	0.302
*NMS was based upon on relative abundances of polar bGDGTs
**Note: No p-value is reported because ordination scores violate the assumption of independence.
